# Supplementary material for: Extending the Functionality of Behavioural Change-Point Analysis with k-Means Clustering: A Case Study with the Little Penguin (Eudyptula minor)
Source: PLoS One. 2015 Apr 29;10(4):e0122811. doi: 10.1371/journal.pone.0122811 (PMC4414459; doi:10.1371/journal.pone.0122811)
Supplement: S1 Dataset — (CSV) [file pone.0122811.s011.csv]

Name	No.	x	y	date	time/model step
Penguin	A01	1755788.886	5426690.539	41495.14	5:16:48 a.m.
Penguin	A01	1755710.891	5426510.383	41495.14	5:17:57 a.m.
Penguin	A01	1755680.187	5426449.617	41495.14	5:19:06 a.m.
Penguin	A01	1755400.801	5424983.982	41495.15	5:20:07 a.m.
Penguin	A01	1755373.82	5424736.753	41495.16	5:21:16 a.m.
Penguin	A01	1755346.922	5424673.35	41495.16	5:22:25 a.m.
Penguin	A01	1755343.023	5424612.453	41495.16	5:24:00 a.m.
Penguin	A01	1755313.292	5424475.358	41495.16	5:25:09 a.m.
Penguin	A01	1755320.537	5424457.764	41495.16	5:26:36 a.m.
Penguin	A01	1755289.274	5424370.351	41495.16	5:28:02 a.m.
Penguin	A01	1755260.751	5424289.655	41495.16	5:29:11 a.m.
Penguin	A01	1755220.277	5424190.443	41495.16	5:30:20 a.m.
Penguin	A01	1755204.462	5424167.455	41495.16	5:32:04 a.m.
Penguin	A01	1755193.949	5424094.815	41495.16	5:32:56 a.m.
Penguin	A01	1755163.876	5423882.752	41495.16	5:35:05 a.m.
Penguin	A01	1755141.699	5423801.031	41495.17	5:35:57 a.m.
Penguin	A01	1755102.052	5423681.585	41495.17	5:37:06 a.m.
Penguin	A01	1755108.765	5423635.235	41495.17	5:39:24 a.m.
Penguin	A01	1754404.726	5421049.453	41495.19	5:40:34 a.m.
Penguin	A01	1754369.826	5420971	41495.19	5:41:43 a.m.
Penguin	A01	1754332.517	5420897.263	41495.19	5:42:43 a.m.
Penguin	A01	1753837.249	5419645.988	41495.22	5:43:52 a.m.
Penguin	A01	1753814.077	5419520.189	41495.22	5:45:27 a.m.
Penguin	A01	1753862.857	5419409.413	41495.22	5:46:45 a.m.
Penguin	A01	1753879.049	5419391.631	41495.22	5:48:29 a.m.
Penguin	A01	1753893.718	5419179.946	41495.22	5:50:04 a.m.
Penguin	A01	1753877.59	5419082.432	41495.23	5:51:56 a.m.
Penguin	A01	1753918.791	5418918.389	41495.23	5:53:31 a.m.
Penguin	A01	1753930.4	5418862.162	41495.23	5:54:40 a.m.
Penguin	A01	1753922.575	5418734.037	41495.23	5:56:59 a.m.
Penguin	A01	1753940.053	5418654.804	41495.23	5:58:08 a.m.
Penguin	A01	1754238.795	5417696.767	41495.24	5:59:17 a.m.
Penguin	A01	1754337.356	5417528.168	41495.24	6:00:52 a.m.
Penguin	A01	1754397.858	5417371.818	41495.24	6:02:01 a.m.
Penguin	A01	1754416.863	5417305.768	41495.24	6:03:10 a.m.
Penguin	A01	1754459.9	5417048.49	41495.24	6:04:19 a.m.
Penguin	A01	1754502.339	5417002.6	41495.24	6:05:28 a.m.
Penguin	A01	1754523.715	5416867.41	41495.24	6:06:37 a.m.
Penguin	A01	1754571.378	5416709.667	41495.25	6:09:48 a.m.
Penguin	A01	1754644.642	5416614.911	41495.25	6:10:57 a.m.
Penguin	A01	1754730.492	5416451.574	41495.25	6:12:06 a.m.
Penguin	A01	1754760.223	5416347.528	41495.25	6:13:15 a.m.
Penguin	A01	1754771.221	5416204.562	41495.25	6:14:15 a.m.
Penguin	A01	1754842.225	5416063.2	41495.25	6:15:24 a.m.
Penguin	A01	1754869.004	5416001.203	41495.25	6:16:16 a.m.
Penguin	A01	1754875.545	5415829.896	41495.25	6:17:25 a.m.
Penguin	A01	1754905.246	5415787.275	41495.25	6:18:35 a.m.
Penguin	A01	1754921.386	5415708.954	41495.25	6:19:44 a.m.
Penguin	A01	1754940.027	5415505.176	41495.25	6:20:44 a.m.
Penguin	A01	1754996.961	5415304.8	41495.26	6:21:53 a.m.
Penguin	A01	1755022.546	5415245.826	41495.26	6:22:54 a.m.
Penguin	A01	1755047.567	5415102.003	41495.26	6:23:54 a.m.
Penguin	A01	1755061.763	5414933.086	41495.26	6:25:03 a.m.
Penguin	A01	1755076.993	5414867.114	41495.26	6:26:12 a.m.
Penguin	A01	1755104.574	5414725.79	41495.26	6:27:22 a.m.
Penguin	A01	1755098.243	5414668.389	41495.26	6:28:39 a.m.
Penguin	A01	1755080.328	5414609.014	41495.26	6:29:40 a.m.
Penguin	A01	1755041.032	5414500.113	41495.26	6:30:40 a.m.
Penguin	A01	1755051.971	5414354.925	41495.26	6:31:32 a.m.
Penguin	A01	1755027.579	5414289.802	41495.26	6:32:33 a.m.
Penguin	A01	1754991.544	5414215.931	41495.27	6:33:33 a.m.
Penguin	A01	1754964.41	5414139.869	41495.27	6:34:25 a.m.
Penguin	A01	1754959.722	5413920.928	41495.27	6:35:25 a.m.
Penguin	A01	1755011.313	5413768.538	41495.27	6:36:17 a.m.
Penguin	A01	1755038.909	5413686.64	41495.27	6:37:18 a.m.
Penguin	A01	1755170.961	5413360.023	41495.28	6:38:10 a.m.
Penguin	A01	1755184.885	5413233.431	41495.28	6:39:19 a.m.
Penguin	A01	1755224.308	5413110.624	41495.28	6:40:28 a.m.
Penguin	A01	1755251.607	5413073.605	41495.28	6:41:37 a.m.
Penguin	A01	1755289.88	5413014.247	41495.28	6:42:46 a.m.
Penguin	A01	1755361.386	5412898.303	41495.28	6:43:38 a.m.
Penguin	A01	1755433.28	5412800.567	41495.28	6:44:47 a.m.
Penguin	A01	1755494.515	5412739.936	41495.28	6:45:56 a.m.
Penguin	A01	1755586.388	5412622.775	41495.28	6:47:05 a.m.
Penguin	A01	1755637.605	5412574.576	41495.28	6:48:14 a.m.
Penguin	A01	1755742.34	5412460.912	41495.29	6:49:15 a.m.
Penguin	A01	1755792.495	5412421.733	41495.29	6:50:24 a.m.
Penguin	A01	1755912.34	5412357.726	41495.29	6:51:24 a.m.
Penguin	A01	1756028.977	5412323.332	41495.29	6:52:34 a.m.
Penguin	A01	1756118.106	5412315.966	41495.29	6:53:34 a.m.
Penguin	A01	1756270.938	5412246.575	41495.29	6:54:43 a.m.
Penguin	A01	1756335.446	5412221.855	41495.29	6:55:52 a.m.
Penguin	A01	1756474.785	5412174.3	41495.29	6:57:19 a.m.
Penguin	A01	1756546.862	5412143.971	41495.29	6:58:28 a.m.
Penguin	A01	1756685.395	5412121.088	41495.29	6:59:28 a.m.
Penguin	A01	1756756.04	5412086.457	41495.29	7:00:37 a.m.
Penguin	A01	1756902.011	5412051.968	41495.29	7:01:38 a.m.
Penguin	A01	1756961.794	5412044.672	41495.3	7:02:38 a.m.
Penguin	A01	1757039.563	5412041.762	41495.3	7:03:48 a.m.
Penguin	A01	1757151.076	5412006.684	41495.3	7:04:57 a.m.
Penguin	A01	1757243.214	5411961.027	41495.3	7:05:57 a.m.
Penguin	A01	1758603.782	5411357.597	41495.32	7:07:06 a.m.
Penguin	A01	1758667.69	5411245.227	41495.32	7:08:07 a.m.
Penguin	A01	1758749.216	5411181.566	41495.32	7:09:07 a.m.
Penguin	A01	1758771.422	5411149.754	41495.32	7:10:08 a.m.
Penguin	A01	1758830.573	5411110.244	41495.32	7:11:08 a.m.
Penguin	A01	1758864.222	5411017.198	41495.32	7:12:17 a.m.
Penguin	A01	1758924.074	5410899.361	41495.32	7:13:09 a.m.
Penguin	A01	1758973.799	5410838.063	41495.32	7:14:18 a.m.
Penguin	A01	1759040.461	5410737.403	41495.32	7:15:27 a.m.
Penguin	A01	1759117.373	5410639.182	41495.33	7:16:36 a.m.
Penguin	A01	1759237.383	5410588.998	41495.33	7:17:37 a.m.
Penguin	A01	1759287.372	5410596.783	41495.33	7:18:37 a.m.
Penguin	A01	1759324.02	5410583.312	41495.33	7:19:47 a.m.
Penguin	A01	1756973.521	5413290.263	41495.44	7:20:56 a.m.
Penguin	A01	1756879.02	5413343.519	41495.44	7:21:56 a.m.
Penguin	A01	1756798.278	5413445.239	41495.45	7:22:57 a.m.
Penguin	A01	1756705.926	5413482.006	41495.45	7:23:57 a.m.
Penguin	A01	1756645.242	5413506.202	41495.45	7:25:06 a.m.
Penguin	A01	1756620.035	5413523.743	41495.45	7:26:41 a.m.
Penguin	A01	1756465.531	5413574.959	41495.45	7:27:50 a.m.
Penguin	A01	1756383.135	5413600.511	41495.45	7:29:00 a.m.
Penguin	A01	1756250.843	5413619.475	41495.45	7:30:35 a.m.
Penguin	A01	1756164.5	5413636.556	41495.45	7:31:52 a.m.
Penguin	A01	1756038.327	5413702.814	41495.45	7:33:01 a.m.
Penguin	A01	1755948.932	5413760.723	41495.45	7:34:36 a.m.
Penguin	A01	1755854.775	5413830.508	41495.45	7:36:03 a.m.
Penguin	A01	1755757.136	5413917.362	41495.45	7:37:12 a.m.
Penguin	A01	1755683.441	5413993.924	41495.45	7:38:12 a.m.
Penguin	A01	1755589.533	5414075.585	41495.45	7:39:22 a.m.
Penguin	A01	1755555.747	5414164.95	41495.46	7:40:22 a.m.
Penguin	A01	1755491.882	5414282.841	41495.46	7:41:23 a.m.
Penguin	A01	1755446.149	5414411.783	41495.46	7:42:32 a.m.
Penguin	A01	1755400.133	5414523.736	41495.46	7:43:32 a.m.
Penguin	A01	1755358.787	5414678.019	41495.46	7:44:41 a.m.
Penguin	A01	1755315.977	5414764.133	41495.46	7:45:50 a.m.
Penguin	A01	1755254.675	5414881.078	41495.46	7:47:25 a.m.
Penguin	A01	1755248.165	5414936.311	41495.46	7:48:35 a.m.
Penguin	A01	1755182.534	5415089.448	41495.46	7:49:44 a.m.
Penguin	A01	1755184.184	5415283.461	41495.46	7:50:53 a.m.
Penguin	A01	1755185.619	5415350.409	41495.46	7:52:02 a.m.
Penguin	A01	1755170.387	5415474.807	41495.46	7:53:37 a.m.
Penguin	A01	1755163.066	5415550.829	41495.46	7:54:46 a.m.
Penguin	A01	1755317.834	5417413.134	41495.48	7:55:55 a.m.
Penguin	A01	1755330.152	5417511.616	41495.48	7:57:04 a.m.
Penguin	A01	1755322.578	5417571.982	41495.49	7:58:05 a.m.
Penguin	A01	1755304.172	5417607.143	41495.49	7:59:05 a.m.
Penguin	A01	1755281.799	5417695.261	41495.49	7:59:57 a.m.
Penguin	A01	1755253.28	5417793.396	41495.49	8:00:58 a.m.
Penguin	A01	1755210.545	5417884.06	41495.49	8:01:58 a.m.
Penguin	A01	1755189.107	5417957.384	41495.49	8:03:07 a.m.
Penguin	A01	1755133.413	5418040.773	41495.49	8:04:08 a.m.
Penguin	A01	1755083.905	5418112.254	41495.49	8:05:25 a.m.
Penguin	A01	1755056.05	5418124.291	41495.49	8:06:17 a.m.
Penguin	A01	1754992.679	5418204.843	41495.49	8:07:18 a.m.
Penguin	A01	1754946.17	5418240.604	41495.49	8:08:18 a.m.
Penguin	A01	1754865.532	5418288.534	41495.49	8:09:27 a.m.
Penguin	A01	1754796.504	5418406.082	41495.49	8:10:28 a.m.
Penguin	A01	1754780.632	5418438.633	41495.49	8:11:37 a.m.
Penguin	A01	1754737.472	5418509.865	41495.5	8:13:12 a.m.
Penguin	A01	1754687.64	5418566.466	41495.5	8:14:12 a.m.
Penguin	A01	1754609.179	5418661.776	41495.5	8:15:04 a.m.
Penguin	A01	1754600.811	5418685.28	41495.5	8:16:13 a.m.
Penguin	A01	1754530.79	5418756.639	41495.5	8:17:23 a.m.
Penguin	A01	1756103.906	5427254.477	41495.13	8:18:23 a.m.
Penguin	A01	1756086.851	5427236.627	41495.13	8:19:15 a.m.
Penguin	A01	1756059.21	5427197.79	41495.13	8:20:15 a.m.
Penguin	A01	1756040.508	5427161.759	41495.13	8:22:16 a.m.
Penguin	A01	1756009.408	5427082.787	41495.13	8:23:17 a.m.
Penguin	A01	1756001.078	5427049.866	41495.13	8:24:09 a.m.
Penguin	A01	1755979.403	5426992.35	41495.13	8:25:09 a.m.
Penguin	A01	1755860.565	5426818.181	41495.13	8:26:10 a.m.
Penguin	A01	1755838.172	5426785.673	41495.14	8:27:01 a.m.
Penguin	A01	1755658.863	5426349.663	41495.14	8:28:11 a.m.
Penguin	A01	1755644.307	5426327.094	41495.14	8:29:11 a.m.
Penguin	A01	1755608.85	5426165.575	41495.14	8:30:20 a.m.
Penguin	A01	1755608.686	5426157.914	41495.14	8:31:29 a.m.
Penguin	A01	1755591.705	5426080.748	41495.14	8:32:21 a.m.
Penguin	A01	1755536.877	5425847.668	41495.15	8:33:30 a.m.
Penguin	A01	1755512.948	5425684.568	41495.15	8:34:39 a.m.
Penguin	A01	1755500.567	5425583.534	41495.15	8:35:40 a.m.
Penguin	A01	1755487.813	5425586.361	41495.15	8:37:41 a.m.
Penguin	A01	1755460.688	5425453.875	41495.15	8:38:50 a.m.
Penguin	A01	1755458.047	5425389.176	41495.15	8:39:59 a.m.
Penguin	A01	1755451.167	5425365.109	41495.15	8:41:34 a.m.
Penguin	A01	1755425.206	5425169.508	41495.15	8:42:43 a.m.
Penguin	A01	1755416.248	5425107.054	41495.15	8:44:53 a.m.
Penguin	A01	1755392.5	5425010.928	41495.15	8:45:45 a.m.
Penguin	A01	1755060.36	5423344.811	41495.17	8:46:45 a.m.
Penguin	A01	1755057.712	5423338.425	41495.17	8:47:54 a.m.
Penguin	A01	1755042.737	5423237.112	41495.17	8:48:55 a.m.
Penguin	A01	1755057.925	5423230.79	41495.17	8:50:04 a.m.
Penguin	A01	1754988.547	5423032.338	41495.17	8:52:13 a.m.
Penguin	A01	1754968.389	5422923.472	41495.17	8:53:14 a.m.
Penguin	A01	1754958.936	5422900.348	41495.17	8:54:06 a.m.
Penguin	A01	1754918.122	5422784.703	41495.17	8:55:24 a.m.
Penguin	A01	1754909.909	5422698.018	41495.18	8:56:24 a.m.
Penguin	A01	1754902.175	5422633.761	41495.18	8:57:33 a.m.
Penguin	A01	1754895.124	5422605.476	41495.18	8:58:42 a.m.
Penguin	A01	1754820.542	5422343.156	41495.18	8:59:51 a.m.
Penguin	A01	1754807.055	5422307.456	41495.18	9:00:52 a.m.
Penguin	A01	1754775.967	5422227.59	41495.18	9:02:01 a.m.
Penguin	A01	1754752.269	5422137.015	41495.18	9:03:01 a.m.
Penguin	A01	1754742.295	5422089.355	41495.18	9:04:11 a.m.
Penguin	A01	1754729.106	5422008.663	41495.18	9:05:11 a.m.
Penguin	A01	1754717.479	5421942.378	41495.18	9:06:03 a.m.
Penguin	A01	1754712.032	5421867.519	41495.18	9:07:12 a.m.
Penguin	A01	1754667.995	5421718.064	41495.18	9:08:21 a.m.
Penguin	A01	1754645.24	5421667.677	41495.19	9:10:13 a.m.
Penguin	A01	1754609.954	5421571.35	41495.19	9:12:32 a.m.
Penguin	A01	1754587.977	5421498.51	41495.19	9:15:33 a.m.
Penguin	A01	1754591.637	5421489.546	41495.19	9:18:52 a.m.
Penguin	A01	1754553.075	5421361.188	41495.19	9:22:36 a.m.
Penguin	A01	1754504.028	5421274.929	41495.19	9:34:08 a.m.
Penguin	A01	1754478.377	5421210.275	41495.19	9:35:08 a.m.
Penguin	A01	1754433.484	5421142.143	41495.19	9:37:00 a.m.
Penguin	A01	1754434.278	5421120.467	41495.19	9:37:52 a.m.
Penguin	A01	1754301.234	5420748.757	41495.2	9:38:53 a.m.
Penguin	A01	1754268.86	5420729.896	41495.2	9:39:53 a.m.
Penguin	A01	1754249.03	5420694.775	41495.2	9:42:12 a.m.
Penguin	A01	1754236.963	5420670.484	41495.2	9:43:12 a.m.
Penguin	A01	1754210.816	5420641.383	41495.2	9:44:21 a.m.
Penguin	A01	1754201.549	5420626.696	41495.2	9:45:13 a.m.
Penguin	A01	1754192.056	5420601.462	41495.2	9:46:22 a.m.
Penguin	A01	1754180.147	5420580.611	41495.2	9:47:31 a.m.
Penguin	A01	1754170.933	5420568.478	41495.2	9:48:49 a.m.
Penguin	A01	1754159.104	5420551.402	41495.2	9:49:49 a.m.
Penguin	A01	1754150.124	5420550.26	41495.2	9:50:59 a.m.
Penguin	A01	1754159.21	5420556.398	41495.2	9:52:08 a.m.
Penguin	A01	1754165.334	5420545.272	41495.2	9:53:25 a.m.
Penguin	A01	1754154.988	5420479.847	41495.2	9:54:26 a.m.
Penguin	A01	1754134.619	5420419.3	41495.2	9:55:35 a.m.
Penguin	A01	1754125.038	5420389.847	41495.21	9:56:36 a.m.
Penguin	A01	1754114.371	5420368.414	41495.21	9:57:45 a.m.
Penguin	A01	1754105.722	5420323.724	41495.21	9:58:54 a.m.
Penguin	A01	1754101.541	5420308.152	41495.21	10:01:03 a.m.
Penguin	A01	1754099.529	5420272.54	41495.21	10:03:04 a.m.
Penguin	A01	1754095.556	5420266.737	41495.21	10:04:13 a.m.
Penguin	A01	1754081.904	5420222.931	41495.21	10:05:23 a.m.
Penguin	A01	1754078.706	5420194.564	41495.21	10:06:40 a.m.
Penguin	A01	1754057.953	5420178.899	41495.21	10:07:41 a.m.
Penguin	A01	1754056.41	5420165.381	41495.21	10:08:50 a.m.
Penguin	A01	1754037.753	5420130.234	41495.21	10:09:59 a.m.
Penguin	A01	1754032.264	5420112.134	41495.21	10:11:08 a.m.
Penguin	A01	1754023.096	5420102.11	41495.21	10:12:09 a.m.
Penguin	A01	1754010.084	5420088.392	41495.21	10:13:00 a.m.
Penguin	A01	1753995.787	5420077.255	41495.21	10:14:53 a.m.
Penguin	A01	1753986.36	5420055.018	41495.22	10:15:53 a.m.
Penguin	A01	1753979.734	5420042.496	41495.22	10:16:54 a.m.
Penguin	A01	1753959.82	5420007.264	41495.22	10:17:46 a.m.
Penguin	A01	1753940.153	5419983.579	41495.22	10:18:46 a.m.
Penguin	A01	1753924.323	5419959.368	41495.22	10:19:38 a.m.
Penguin	A01	1753907.617	5419952.947	41495.22	10:20:38 a.m.
Penguin	A01	1753865.811	5419848.314	41495.22	10:21:30 a.m.
Penguin	A01	1753863.582	5419806.375	41495.22	10:22:31 a.m.
Penguin	A01	1753830.087	5419730.445	41495.22	10:23:40 a.m.
Penguin	A01	1754209.324	5417750.821	41495.24	10:25:06 a.m.
Penguin	A01	1754304.102	5417585.191	41495.24	10:25:58 a.m.
Penguin	A01	1754949.966	5414000.334	41495.27	10:26:59 a.m.
Penguin	A01	1755101.844	5413587.767	41495.27	10:28:08 a.m.
Penguin	A01	1755121.737	5413564.014	41495.27	10:29:17 a.m.
Penguin	A01	1755124.147	5413555.521	41495.27	10:30:35 a.m.
Penguin	A01	1755132.69	5413536.677	41495.27	10:31:35 a.m.
Penguin	A01	1755133.844	5413531.987	41495.27	10:32:44 a.m.
Penguin	A01	1755130.937	5413517.276	41495.27	10:33:53 a.m.
Penguin	A01	1755123.141	5413508.557	41495.27	10:35:11 a.m.
Penguin	A01	1755139.253	5413487.885	41495.28	10:36:20 a.m.
Penguin	A01	1755147.706	5413464.822	41495.28	10:37:12 a.m.
Penguin	A01	1755158.565	5413437.042	41495.28	10:38:21 a.m.
Penguin	A01	1755166.182	5413375.01	41495.28	10:39:30 a.m.
Penguin	A01	1759503.81	5410522.586	41495.33	10:40:48 a.m.
Penguin	A01	1759507.624	5410521.169	41495.33	10:41:48 a.m.
Penguin	A01	1759611.633	5410670.164	41495.33	10:42:49 a.m.
Penguin	A01	1759192.274	5411493.845	41495.36	10:43:49 a.m.
Penguin	A01	1759205.222	5411444.018	41495.36	10:44:50 a.m.
Penguin	A01	1759204.153	5411338.517	41495.36	10:45:50 a.m.
Penguin	A01	1759191.267	5411330.358	41495.36	10:47:00 a.m.
Penguin	A01	1759119.128	5411300.066	41495.36	10:48:09 a.m.
Penguin	A01	1759104.113	5411255.965	41495.37	10:49:18 a.m.
Penguin	A01	1759100.026	5411241.17	41495.37	10:50:10 a.m.
Penguin	A01	1759179.763	5411214.089	41495.37	10:51:19 a.m.
Penguin	A01	1759224.072	5411199.118	41495.37	10:52:28 a.m.
Penguin	A01	1759225.371	5411201.199	41495.37	10:53:37 a.m.
Penguin	A01	1759281.78	5411211.843	41495.37	10:54:37 a.m.
Penguin	A01	1759348.82	5411245.911	41495.37	10:55:47 a.m.
Penguin	A01	1759334.392	5411228.456	41495.37	10:56:56 a.m.
Penguin	A01	1759316.204	5411211.084	41495.37	10:57:56 a.m.
Penguin	A01	1759291.039	5411169.206	41495.37	10:59:05 a.m.
Penguin	A01	1759299.727	5411157.574	41495.37	11:00:14 a.m.
Penguin	A01	1759313.571	5411091.621	41495.37	11:01:15 a.m.
Penguin	A01	1759313.439	5411085.625	41495.37	11:02:24 a.m.
Penguin	A01	1759291.484	5411075.556	41495.38	11:03:24 a.m.
Penguin	A01	1759256.487	5411107.207	41495.38	11:04:25 a.m.
Penguin	A01	1759249.171	5411181.125	41495.38	11:05:34 a.m.
Penguin	A01	1759233.105	5411203.14	41495.38	11:06:35 a.m.
Penguin	A01	1759225.898	5411282.054	41495.38	11:07:35 a.m.
Penguin	A01	1759209.748	5411300.293	41495.38	11:08:44 a.m.
Penguin	A01	1758566.344	5412090.205	41495.41	11:09:45 a.m.
Penguin	A01	1758495.511	5412176.955	41495.41	11:10:36 a.m.
Penguin	A01	1758471.845	5412203.355	41495.41	11:11:46 a.m.
Penguin	A01	1758382.542	5412259.962	41495.41	11:13:21 a.m.
Penguin	A01	1758321.095	5412252.421	41495.41	11:14:21 a.m.
Penguin	A01	1758256.536	5412274.605	41495.41	11:15:22 a.m.
Penguin	A01	1758178.792	5412278.749	41495.41	11:17:40 a.m.
Penguin	A01	1758154.522	5412277.614	41495.41	11:18:49 a.m.
Penguin	A01	1758077.223	5412302.186	41495.41	11:21:07 a.m.
Penguin	A01	1758035.95	5412337.855	41495.42	11:21:59 a.m.
Penguin	A01	1757997.76	5412342.466	41495.42	11:23:08 a.m.
Penguin	A01	1757894.32	5412395.154	41495.42	11:24:17 a.m.
Penguin	A01	1757784.051	5412487.423	41495.42	11:26:36 a.m.
Penguin	A01	1757743.576	5412502.301	41495.42	11:27:45 a.m.
Penguin	A01	1757649.803	5412592.097	41495.42	11:28:45 a.m.
Penguin	A01	1757624.003	5412635.869	41495.42	11:29:54 a.m.
Penguin	A01	1757595.261	5412663.598	41495.42	11:32:12 a.m.
Penguin	A01	1757579.065	5412680.057	41495.42	11:33:30 a.m.
Penguin	A01	1757515.384	5412685.22	41495.42	11:34:31 a.m.
Penguin	A01	1757489.315	5412720.555	41495.42	11:35:23 a.m.
Penguin	A01	1757462.233	5412763.132	41495.43	11:36:32 a.m.
Penguin	A01	1757457.188	5412765.686	41495.43	11:37:41 a.m.
Penguin	A01	1757435.886	5412785.699	41495.43	11:38:50 a.m.
Penguin	A01	1757428.575	5412799.41	41495.43	11:39:59 a.m.
Penguin	A01	1757409.438	5412799.826	41495.43	11:41:00 a.m.
Penguin	A01	1757386.833	5412817.646	41495.43	11:42:00 a.m.
Penguin	A01	1757362.627	5412819.506	41495.43	11:43:09 a.m.
Penguin	A01	1757341.388	5412838.629	41495.43	11:44:10 a.m.
Penguin	A01	1757323.779	5412851.674	41495.43	11:45:10 a.m.
Penguin	A01	1757304.677	5412853.756	41495.43	11:46:11 a.m.
Penguin	A01	1757288.278	5412860.888	41495.43	11:47:02 a.m.
Penguin	A01	1757251.984	5412952.872	41495.43	11:48:03 a.m.
Penguin	A01	1757219.264	5412974.688	41495.43	11:49:03 a.m.
Penguin	A01	1757222.112	5413044.16	41495.43	11:50:04 a.m.
Penguin	A01	1757207.341	5413068.585	41495.44	11:51:04 a.m.
Penguin	A01	1757250.87	5413136.285	41495.44	11:52:05 a.m.
Penguin	A01	1757205.953	5413239.453	41495.44	11:53:14 a.m.
Penguin	A01	1757179.972	5413279.005	41495.44	11:54:14 a.m.
Penguin	A01	1757132.528	5413327.466	41495.44	11:55:15 a.m.
Penguin	A01	1757130.24	5413337.624	41495.44	11:56:24 a.m.
Penguin	A01	1755147.007	5415695.238	41495.47	11:57:24 a.m.
Penguin	A01	1755148.161	5415749.085	41495.47	11:58:34 a.m.
Penguin	A01	1755151.278	5415773.565	41495.47	11:59:34 a.m.
Penguin	A01	1755171.739	5415834.552	41495.47	12:00:26 p.m.
Penguin	A01	1755177.423	5415982.716	41495.47	12:01:26 p.m.
Penguin	A01	1755195.886	5416067.515	41495.47	12:02:18 p.m.
Penguin	A01	1755233.061	5416198.01	41495.47	12:04:19 p.m.
Penguin	A01	1755261.035	5416250.393	41495.47	12:05:11 p.m.
Penguin	A01	1755311.623	5416409.479	41495.47	12:06:12 p.m.
Penguin	A01	1755291.694	5416490.436	41495.47	12:07:03 p.m.
Penguin	A01	1755322.242	5416545.763	41495.47	12:08:04 p.m.
Penguin	A01	1755331.405	5416614.211	41495.48	12:09:04 p.m.
Penguin	A01	1755390.424	5416807.328	41495.48	12:09:56 p.m.
Penguin	A01	1755413.144	5416914.917	41495.48	12:11:05 p.m.
Penguin	A01	1755428.773	5416988.335	41495.48	12:12:14 p.m.
Penguin	A01	1755424.935	5417047.288	41495.48	12:13:24 p.m.
Penguin	A01	1755338.107	5417285.63	41495.48	12:14:33 p.m.
Penguin	A01	1754451.304	5418862.966	41495.5	12:16:34 p.m.
Penguin	A01	1754401.882	5418880.124	41495.5	12:17:43 p.m.
Penguin	A01	1754376.699	5418895.989	41495.5	12:18:43 p.m.
Penguin	A01	1754354.394	5418925.232	41495.5	12:19:52 p.m.
Penguin	A01	1754335.465	5418936.187	41495.5	12:21:01 p.m.
Penguin	A01	1754303.153	5418978.861	41495.5	12:22:02 p.m.
Penguin	A01	1754274.129	5418995.141	41495.5	12:23:11 p.m.
Penguin	A01	1754250.494	5419024.856	41495.5	12:24:20 p.m.
Penguin	A01	1754213.842	5419040.52	41495.5	12:26:04 p.m.
Penguin	A01	1754195.094	5419060.023	41495.51	12:28:31 p.m.
Penguin	A01	1754176.84	5419102.731	41495.51	12:30:40 p.m.
Penguin	A01	1754096.356	5419162.534	41495.51	12:32:07 p.m.
Penguin	A01	1754037.581	5419220.098	41495.51	12:33:16 p.m.
Penguin	A01	1753952.431	5419300.658	41495.51	12:34:34 p.m.
Penguin	A01	1753921.626	5419351.407	41495.51	12:35:43 p.m.
Penguin	A01	1753893.129	5419392.665	41495.51	12:36:43 p.m.
Penguin	A01	1753844.631	5419575.855	41495.51	12:39:01 p.m.
Penguin	A01	1753844.791	5419701.698	41495.51	12:40:11 p.m.
Penguin	A01	1753825.22	5419800.858	41495.51	12:41:20 p.m.
Penguin	A01	1753832.602	5419849.019	41495.51	12:43:38 p.m.
Penguin	A01	1753843.708	5419950.415	41495.51	12:44:56 p.m.
Penguin	A01	1753838.473	5420007.396	41495.52	12:46:05 p.m.
Penguin	A01	1753854.133	5420082.816	41495.52	12:47:14 p.m.
Penguin	A01	1753882.263	5420142.421	41495.52	12:48:14 p.m.
Penguin	A01	1753932.416	5420222.33	41495.52	12:51:59 p.m.
Penguin	A01	1754046.297	5420351.2	41495.52	12:53:00 p.m.
Penguin	A01	1754103.06	5420379.651	41495.52	12:54:09 p.m.
Penguin	A01	1754136.534	5420391.269	41495.52	12:58:02 p.m.
Penguin	A01	1754169.454	5420435.887	41495.52	12:59:11 p.m.
Penguin	A01	1754226.877	5420495.313	41495.52	1:00:12 p.m.
Penguin	A01	1753980.748	5418467.112	41495.23	3:02:36 a.m.
Penguin	A01	1753988.375	5418467.728	41495.23	3:04:02 a.m.
Penguin	A01	1754052.213	5418227.451	41495.23	3:04:54 a.m.
Penguin	A01	1754063.615	5418102.583	41495.23	3:06:46 a.m.
Penguin	A01	1754064.21	5418130.561	41495.23	3:08:47 a.m.
Penguin	A01	1754155.807	5417874.031	41495.24	3:09:39 a.m.
Penguin	A01	1755080.052	5413581.458	41495.27	3:10:39 a.m.
Penguin	A01	1757316.854	5411887.448	41495.3	3:13:41 a.m.
Penguin	A01	1757317.397	5411912.428	41495.3	3:14:41 a.m.
Penguin	A01	1757401.873	5411925.808	41495.3	3:16:42 a.m.
Penguin	A01	1757447.508	5411852.392	41495.3	3:18:52 a.m.
Penguin	A01	1757520.092	5411849.478	41495.3	3:19:52 a.m.
Penguin	A01	1757571.701	5411816.253	41495.3	3:20:53 a.m.
Penguin	A01	1757639.176	5411751.579	41495.3	3:21:53 a.m.
Penguin	A01	1757717.552	5411776.64	41495.3	3:23:54 a.m.
Penguin	A01	1757749.648	5411669.082	41495.3	3:24:55 a.m.
Penguin	A01	1757818.252	5411717.571	41495.3	3:25:55 a.m.
Penguin	A01	1757896.885	5411869.254	41495.31	3:29:23 a.m.
Penguin	A01	1757904.929	5411827.979	41495.31	3:31:41 a.m.
Penguin	A01	1758009.457	5411882.902	41495.31	3:32:50 a.m.
Penguin	A01	1758072.451	5411907.851	41495.31	3:33:59 a.m.
Penguin	A01	1758169.288	5411901.513	41495.31	3:34:51 a.m.
Penguin	A01	1758238.333	5411966.094	41495.31	3:35:51 a.m.
Penguin	A01	1758330.666	5411990.732	41495.31	3:36:52 a.m.
Penguin	A01	1758322.986	5412048.55	41495.31	3:39:10 a.m.
Penguin	A01	1758350.034	5411943.655	41495.31	3:40:11 a.m.
Penguin	A01	1758404.417	5411804.393	41495.31	3:41:20 a.m.
Penguin	A01	1758437.396	5411737.579	41495.31	3:42:20 a.m.
Penguin	A01	1758469.844	5411703.767	41495.31	3:44:38 a.m.
Penguin	A01	1758496.007	5411501.474	41495.32	3:45:56 a.m.
Penguin	A01	1758526.523	5411379.618	41495.32	3:47:05 a.m.
Penguin	A01	1758568.31	5411424.911	41495.32	3:48:06 a.m.
Penguin	A01	1759650.646	5410529.12	41495.33	3:49:15 a.m.
Penguin	A01	1759666.336	5410607.529	41495.33	3:50:24 a.m.
Penguin	A01	1759594.521	5410705.31	41495.33	3:51:16 a.m.
Penguin	A01	1759580.399	5410872.13	41495.33	3:52:16 a.m.
Penguin	A01	1759560.594	5410785.259	41495.33	3:53:25 a.m.
Penguin	A01	1759561.295	5410817.012	41495.33	3:54:35 a.m.
Penguin	A01	1759555.62	5410790.922	41495.34	3:56:44 a.m.
Penguin	A01	1759518.599	5410787.518	41495.34	3:57:53 a.m.
Penguin	A01	1759503.075	5410837.847	41495.34	3:59:02 a.m.
Penguin	A01	1759495.855	5410855.334	41495.34	4:00:12 a.m.
Penguin	A01	1759453.362	5410895.705	41495.34	4:02:56 a.m.
Penguin	A01	1759450.65	5410890.211	41495.34	4:04:05 a.m.
Penguin	A01	1759446.33	5410925.518	41495.34	4:05:05 a.m.
Penguin	A01	1759401.759	5410985.373	41495.34	4:06:14 a.m.
Penguin	A01	1759382.665	5410987.571	41495.34	4:07:49 a.m.
Penguin	A01	1759376.229	5410983.826	41495.34	4:08:50 a.m.
Penguin	A01	1759327.124	5411012.456	41495.34	4:09:50 a.m.
Penguin	A01	1759288.802	5411010.745	41495.34	4:11:00 a.m.
Penguin	A01	1759301.847	5411022.343	41495.34	4:12:00 a.m.
Penguin	A01	1759255.386	5411114.119	41495.35	4:13:00 a.m.
Penguin	A01	1759261.577	5411106.762	41495.35	4:14:27 a.m.
Penguin	A01	1759269.3	5411108.258	41495.35	4:16:45 a.m.
Penguin	A01	1759275.003	5411135.68	41495.35	4:17:54 a.m.
Penguin	A01	1759258.27	5411188.145	41495.35	4:18:55 a.m.
Penguin	A01	1759253.611	5411208.131	41495.35	4:20:04 a.m.
Penguin	A01	1759229.672	5411221.877	41495.35	4:21:13 a.m.
Penguin	A01	1759232.942	5411252.685	41495.35	4:22:22 a.m.
Penguin	A01	1759206.573	5411216.831	41495.35	4:23:31 a.m.
Penguin	A01	1759233.78	5411290.766	41495.35	4:24:40 a.m.
Penguin	A01	1759243.031	5411308.447	41495.35	4:25:58 a.m.
Penguin	A01	1759250.024	5411333.73	41495.35	4:27:07 a.m.
Penguin	A01	1759227.746	5411365.989	41495.35	4:28:08 a.m.
Penguin	A01	1759228.668	5411407.846	41495.36	4:29:17 a.m.
Penguin	A01	1759248.083	5411420.192	41495.36	4:30:26 a.m.
Penguin	A01	1759255.802	5411482.227	41495.36	4:31:44 a.m.
Penguin	A01	1759279.539	5411459.266	41495.36	4:32:53 a.m.
Penguin	A01	1759251.229	5411506.099	41495.36	4:33:53 a.m.
Penguin	A01	1759171.706	5411543.061	41495.36	4:34:54 a.m.
Penguin	A01	1759172.741	5411301.441	41495.38	4:36:03 a.m.
Penguin	A01	1759170.484	5411373.581	41495.38	4:37:03 a.m.
Penguin	A01	1759208.094	5411574.474	41495.38	4:38:04 a.m.
Penguin	A01	1759075.731	5411470.528	41495.38	4:39:04 a.m.
Penguin	A01	1759073.965	5411565.095	41495.39	4:41:05 a.m.
Penguin	A01	1759004.708	5411723.018	41495.39	4:41:57 a.m.
Penguin	A01	1759003.998	5411804.788	41495.39	4:42:58 a.m.
Penguin	A01	1758838.426	5411935.945	41495.4	4:43:58 a.m.
Penguin	A01	1758837.378	5411945.299	41495.4	4:44:59 a.m.
Penguin	A01	1758839.885	5411941.467	41495.4	4:45:50 a.m.
Penguin	A01	1758846.226	5411940.883	41495.4	4:46:51 a.m.
Penguin	A01	1758838.251	5411927.951	41495.4	4:47:43 a.m.
Penguin	A01	1758819.236	5411930.035	41495.4	4:48:43 a.m.
Penguin	A01	1758702.555	5411847.399	41495.4	4:49:44 a.m.
Penguin	A01	1758779.98	5411886.021	41495.4	4:50:36 a.m.
Penguin	A01	1758690.71	5411947.629	41495.41	4:51:36 a.m.
Penguin	A01	1758622.173	5412020.779	41495.41	4:52:36 a.m.
Penguin	A01	1758561.072	5412082.323	41495.41	4:53:37 a.m.
Penguin	A01	1757266.955	5413172.369	41495.44	4:54:29 a.m.
Penguin	A01	1757145.802	5413349.615	41495.44	4:55:29 a.m.
Penguin	A01	1757084.627	5413293.294	41495.44	4:56:21 a.m.
Penguin	A01	1757016.704	5413280.44	41495.44	4:57:22 a.m.
Penguin	A01	1755339.494	5417350.357	41495.48	4:58:22 a.m.
Penguin	A01	1755333.203	5417353.491	41495.48	4:59:14 a.m.
Penguin	A01	1755335.722	5417353.881	41495.48	5:00:14 a.m.
Penguin	A01	1754300.991	5420556.382	41495.52	5:01:06 a.m.
Penguin	A01	1754279.83	5420521.622	41495.53	5:02:07 a.m.
Penguin	A01	1754291.463	5420529.483	41495.53	5:02:59 a.m.
Penguin	A01	1754312.206	5420603.572	41495.53	5:03:59 a.m.
Penguin	A01	1754330.64	5420632.059	41495.53	5:05:00 a.m.
Penguin	A01	1754429.533	5420716.814	41495.53	5:05:51 a.m.
Penguin	A01	1754464.444	5420736.841	41495.53	5:06:52 a.m.
Penguin	A01	1754510.505	5420859.93	41495.53	5:07:52 a.m.
Penguin	A01	1754584.846	5420931.321	41495.53	5:08:44 a.m.
Penguin	A01	1754563.626	5420956.765	41495.53	5:09:45 a.m.
Penguin	A01	1754611.622	5421111.579	41495.54	5:10:36 a.m.
Penguin	A01	1754639.689	5421108.87	41495.54	5:11:37 a.m.
Penguin	A01	1754703.435	5421162.16	41495.54	5:12:29 a.m.
Penguin	A01	1754783.993	5421348.156	41495.54	5:13:29 a.m.
Penguin	A01	1754814.182	5421386.055	41495.54	5:14:38 a.m.
Penguin	A01	1754837.653	5421407.213	41495.54	5:15:48 a.m.
Penguin	A12	1756387.321	5428722.893	2321.18	5:34:15 a.m.
Penguin	A12	1756339.128	5428562.539	2344.56	5:37:37 a.m.
Penguin	A12	1756335.066	5428494.427	2353.01	5:38:50 a.m.
Penguin	A12	1756279.844	5428361.659	2368.17	5:41:01 a.m.
Penguin	A12	1756242.078	5428273.056	2376.04	5:42:09 a.m.
Penguin	A12	1756205.512	5428115.45	2390.39	5:44:13 a.m.
Penguin	A12	1756171.117	5428004.227	2397.92	5:45:18 a.m.
Penguin	A12	1756144.194	5427940.493	2405.44	5:46:23 a.m.
Penguin	A12	1756126.911	5427849.673	2412.38	5:47:23 a.m.
Penguin	A12	1756110.468	5427797.932	2421.3	5:48:40 a.m.
Penguin	A12	1756056.558	5427608.82	2432.41	5:50:16 a.m.
Penguin	A12	1756019.624	5427437.671	2464.47	5:54:53 a.m.
Penguin	A12	1755914.594	5427189.009	2490.74	5:58:40 a.m.
Penguin	A12	1755864.495	5427118.552	2498.73	5:59:49 a.m.
Penguin	A12	1755839.331	5427077.994	2506.94	6:01:00 a.m.
Penguin	A12	1755832.968	5427019.595	2515.16	6:02:11 a.m.
Penguin	A12	1755681.711	5426880.44	2538.66	6:05:34 a.m.
Penguin	A12	1755624.206	5426882.56	2546.87	6:06:45 a.m.
Penguin	A12	1755536.832	5426858.995	2555.09	6:07:56 a.m.
Penguin	A12	1755470.729	5426815.536	2562.27	6:08:58 a.m.
Penguin	A12	1755415.093	5426787.514	2570.49	6:10:09 a.m.
Penguin	A12	1755341.415	5426746.215	2585.88	6:12:22 a.m.
Penguin	A12	1755221.794	5426593.268	2602.43	6:14:45 a.m.
Penguin	A12	1755129.002	5426496.172	2610.65	6:15:56 a.m.
Penguin	A12	1755152.929	5426479.111	2618.87	6:17:07 a.m.
Penguin	A12	1755072.574	5426250.35	2640.97	6:20:18 a.m.
Penguin	A12	1755050.627	5426116.863	2657.41	6:22:40 a.m.
Penguin	A12	1755072.62	5425950.339	2673.84	6:25:02 a.m.
Penguin	A12	1755093.107	5425595.688	2714.93	6:30:57 a.m.
Penguin	A12	1755126.222	5425408.933	2731.37	6:33:19 a.m.
Penguin	A12	1755148.41	5425310.603	2747.8	6:35:41 a.m.
Penguin	A12	1755115.956	5425049.829	2764.47	6:38:05 a.m.
Penguin	A12	1755115.94	5425049.052	2772.69	6:39:16 a.m.
Penguin	A12	1755052.474	5424767.391	2789.12	6:41:38 a.m.
Penguin	A12	1755068.505	5424741.613	2797.34	6:42:49 a.m.
Penguin	A12	1755073.017	5424415.626	2830.21	6:47:33 a.m.
Penguin	A12	1755026.15	5424314.994	2838.43	6:48:44 a.m.
Penguin	A12	1755026.349	5424324.32	2846.64	6:49:55 a.m.
Penguin	A12	1754968.567	5424128.065	2863.08	6:52:17 a.m.
Penguin	A12	1754973.428	5424057.651	2871.3	6:53:28 a.m.
Penguin	A12	1754937.098	5423971.9	2878.94	6:54:34 a.m.
Penguin	A12	1754877.743	5422689.375	3108.1	7:27:34 a.m.
Penguin	A12	1754881.817	5422699.84	3114.24	7:28:27 a.m.
Penguin	A12	1754860.899	5422257.101	3170.95	7:36:37 a.m.
Penguin	A12	1754856.218	5422096.588	3187.5	7:39:00 a.m.
Penguin	A12	1754856.406	5421987.731	3201.16	7:40:58 a.m.
Penguin	A12	1754854.777	5421852.588	3210.76	7:42:21 a.m.
Penguin	A12	1754860.885	5421777.927	3217.94	7:43:23 a.m.
Penguin	A12	1754884.327	5421738.884	3225.12	7:44:25 a.m.
Penguin	A12	1755002.304	5421642.285	3235.3	7:45:53 a.m.
Penguin	A12	1755073.454	5421622.548	3244.21	7:47:10 a.m.
Penguin	A12	1755204.126	5421642.191	3257.41	7:49:04 a.m.
Penguin	A12	1755262.778	5421758.23	3270.14	7:50:54 a.m.
Penguin	A12	1755583.563	5422660.282	3578.7	8:35:20 a.m.
Penguin	A12	1755586.903	5422636.44	3584.61	8:36:11 a.m.
Penguin	A12	1755601.79	5422616.239	3591.78	8:37:13 a.m.
Penguin	A12	1755573.554	5422490.219	3615.63	8:40:39 a.m.
Penguin	A12	1755450.867	5422367.334	3639.47	8:44:05 a.m.
Penguin	A12	1755405.412	5422332.32	3645.49	8:44:57 a.m.
Penguin	A12	1755394.024	5422277.47	3651.39	8:45:48 a.m.
Penguin	A12	1755432.719	5422297.857	3657.29	8:46:39 a.m.
Penguin	A12	1755434.429	5422315.148	3664.47	8:47:41 a.m.
Penguin	A12	1755434.684	5422448.21	3671.64	8:48:43 a.m.
Penguin	A12	1755726.559	5423011.431	3807.87	9:08:20 a.m.
Penguin	A12	1755821.568	5423033.94	3816.09	9:09:31 a.m.
Penguin	A12	1755830.65	5423098.168	3823.26	9:10:33 a.m.
Penguin	A12	1755850.233	5423058.76	3830.32	9:11:34 a.m.
Penguin	A12	1755839.849	5423171.724	3837.38	9:12:35 a.m.
Penguin	A12	1755939.848	5423247.106	3850.23	9:14:26 a.m.
Penguin	A12	1756059.089	5423325.517	3866.67	9:16:48 a.m.
Penguin	A12	1756056.366	5423319.578	3876.27	9:18:11 a.m.
Penguin	A12	1756290.469	5423509.922	3902.66	9:21:59 a.m.
Penguin	A12	1756284.825	5423663.882	3915.86	9:23:53 a.m.
Penguin	A12	1756304.775	5423699.885	3922.92	9:24:54 a.m.
Penguin	A12	1756353.878	5423783.133	3929.98	9:25:55 a.m.
Penguin	A12	1756520.273	5424389.683	4139.58	9:56:06 a.m.
Penguin	A12	1756659.586	5424450.213	4149.54	9:57:32 a.m.
Penguin	A12	1756659.065	5424546.415	4162.96	9:59:28 a.m.
Penguin	A12	1756668.908	5424587.3	4170.37	10:00:32 a.m.
Penguin	A12	1756696.887	5424700.215	4177.55	10:01:34 a.m.
Penguin	A12	1756712.763	5424725.753	4184.84	10:02:37 a.m.
Penguin	A12	1756757.037	5424941.727	4198.26	10:04:33 a.m.
Penguin	A12	1756800.029	5424861.603	4205.44	10:05:35 a.m.
Penguin	A12	1756825.135	5424957.696	4212.5	10:06:36 a.m.
Penguin	A12	1756835.374	5425137.083	4219.56	10:07:37 a.m.
Penguin	A12	1756708.398	5425412.29	4226.74	10:08:39 a.m.
Penguin	A12	1756905.194	5425174.562	4233.8	10:09:40 a.m.
Penguin	A12	1757165.348	5425562.588	4318.06	10:21:48 a.m.
Penguin	A12	1757178.981	5425600.392	4329.86	10:23:30 a.m.
Penguin	A12	1757179.365	5425618.155	4335.76	10:24:21 a.m.
Penguin	A12	1757190.047	5425639.584	4347.69	10:26:04 a.m.
Penguin	A12	1757248.87	5425760.715	4380.79	10:30:50 a.m.
Penguin	A12	1757340.495	5425799.052	4390.28	10:32:12 a.m.
Penguin	A12	1757275.892	5425886.867	4396.64	10:33:07 a.m.
Penguin	A12	1757376.228	5426033.424	4418.98	10:36:20 a.m.
Penguin	A12	1757357.772	5426066.924	4426.04	10:37:21 a.m.
Penguin	A12	1757368.929	5426110.224	4433.22	10:38:23 a.m.
Penguin	A12	1757355.819	5426270.679	4440.39	10:39:25 a.m.
Penguin	A12	1757665.014	5426383.492	5240.16	12:34:35 p.m.
Penguin	A12	1757657.267	5426204.052	5264.47	12:38:05 p.m.
Penguin	A12	1757628.902	5426132.135	5271.64	12:39:07 p.m.
Penguin	A12	1757603.749	5425856.88	5292.25	12:42:05 p.m.
Penguin	A12	1757581.293	5425825.6	5298.96	12:43:03 p.m.
Penguin	A12	1757570.779	5425692.315	5305.9	12:44:03 p.m.
Penguin	A12	1757535.186	5425704.084	5312.27	12:44:58 p.m.
Penguin	A12	1757536.744	5425656.177	5319.21	12:45:58 p.m.
Penguin	A12	1757397.214	5425529.132	5333.45	12:48:01 p.m.
Penguin	A12	1757335.614	5425573.675	5340.63	12:49:03 p.m.
Penguin	A12	1757262.294	5425552.825	5347.8	12:50:05 p.m.
Penguin	A12	1757219.68	5425534.31	5354.86	12:51:06 p.m.
Penguin	A12	1756945.232	5425608.889	5377.55	12:54:22 p.m.
Penguin	A12	1756967.806	5425587.63	5385.42	12:55:30 p.m.
Penguin	A12	1756793.325	5425676.149	5404.86	12:58:18 p.m.
Penguin	A12	1756588.755	5425791.081	5423.73	1:01:01 p.m.
Penguin	A12	1756528.633	5425846.248	5432.29	1:02:15 p.m.
Penguin	A12	1756430.019	5426132.723	5452.78	1:05:12 p.m.
Penguin	A12	1756403.527	5426209.49	5459.72	1:06:12 p.m.
Penguin	A12	1756400.249	5426236.219	5466.9	1:07:14 p.m.
Penguin	A12	1756324.801	5426412.451	5476.5	1:08:37 p.m.
Penguin	A12	1756333.171	5426501.686	5483.1	1:09:34 p.m.
Penguin	A12	1756426.535	5430963.519	1279.51	3:04:15 a.m.
Penguin	A12	1756451.84	5431009.958	1291.2	3:05:56 a.m.
Penguin	A12	1756441.328	5430996.634	1360.88	3:15:58 a.m.
Penguin	A12	1756466.926	5430998.194	1515.63	3:38:15 a.m.
Penguin	A12	1756602.854	5430895.747	1531.02	3:40:28 a.m.
Penguin	A12	1756749.569	5430761.188	1559.61	3:44:35 a.m.
Penguin	A12	1756765.812	5430740.956	1566.55	3:45:35 a.m.
Penguin	A12	1756760.008	5430708.869	1573.5	3:46:35 a.m.
Penguin	A12	1756784.284	5430707.457	1580.56	3:47:36 a.m.
Penguin	A12	1756811.102	5430707.324	1587.96	3:48:40 a.m.
Penguin	A12	1756803.277	5430702.05	1595.72	3:49:47 a.m.
Penguin	A12	1756897.588	5430683.467	1609.61	3:51:47 a.m.
Penguin	A12	1756969.165	5430625.164	1624.42	3:53:55 a.m.
Penguin	A12	1757006.411	5430572.266	1631.37	3:54:55 a.m.
Penguin	A12	1757016.401	5430561.388	1638.31	3:55:55 a.m.
Penguin	A12	1757013.056	5430522.917	1645.25	3:56:55 a.m.
Penguin	A12	1757018.819	5430494.802	1652.2	3:57:55 a.m.
Penguin	A12	1757020.121	5430496.884	1659.14	3:58:55 a.m.
Penguin	A12	1757010.508	5430466.991	1666.09	3:59:55 a.m.
Penguin	A12	1757006.209	5430442.536	1673.03	4:00:55 a.m.
Penguin	A12	1757020.082	5430436.794	1693.87	4:03:55 a.m.
Penguin	A12	1757008.696	5430441.261	1700.81	4:04:55 a.m.
Penguin	A12	1757016.166	5430430.103	1707.75	4:05:55 a.m.
Penguin	A12	1757004.858	5430379.92	1728.59	4:08:55 a.m.
Penguin	A12	1757001.968	5430366.431	1735.53	4:09:55 a.m.
Penguin	A12	1757001.254	5430333.346	1742.59	4:10:56 a.m.
Penguin	A12	1756998.549	5430324.519	1749.54	4:11:56 a.m.
Penguin	A12	1756999.221	5430297.402	1756.48	4:12:56 a.m.
Penguin	A12	1757002.581	5430274.448	1763.77	4:13:59 a.m.
Penguin	A12	1756998.452	5430261.764	1771.41	4:15:05 a.m.
Penguin	A12	1757014.282	5430226.323	1785.3	4:17:05 a.m.
Penguin	A12	1757010.172	5430214.527	1792.25	4:18:05 a.m.
Penguin	A12	1757001.808	5430180.385	1799.19	4:19:05 a.m.
Penguin	A12	1756990.819	5430144.968	1813.31	4:21:07 a.m.
Penguin	A12	1756988.923	5430115.352	1820.25	4:22:07 a.m.
Penguin	A12	1756989.487	5430083.239	1827.2	4:23:07 a.m.
Penguin	A12	1756988.029	5430073.94	1834.14	4:24:07 a.m.
Penguin	A12	1756974.407	5430036.913	1840.97	4:25:06 a.m.
Penguin	A12	1756966.853	5429981.984	1854.98	4:27:07 a.m.
Penguin	A12	1756965.422	5429977.794	1861.92	4:28:07 a.m.
Penguin	A12	1756946.18	5429913.342	1875.81	4:30:07 a.m.
Penguin	A12	1756947.209	5429902.767	1882.75	4:31:07 a.m.
Penguin	A12	1756936.23	5429867.794	1889.7	4:32:07 a.m.
Penguin	A12	1756920.572	5429852.914	1896.64	4:33:07 a.m.
Penguin	A12	1756919.54	5429805.064	1903.47	4:34:06 a.m.
Penguin	A12	1756916.998	5429807.673	1910.53	4:35:07 a.m.
Penguin	A12	1756906.276	5429784.579	1917.48	4:36:07 a.m.
Penguin	A12	1756900.608	5429758.821	1924.42	4:37:07 a.m.
Penguin	A12	1756897.648	5429738.114	1931.37	4:38:07 a.m.
Penguin	A12	1756877.579	5429697.449	1945.25	4:40:07 a.m.
Penguin	A12	1756874.343	5429667.862	1952.2	4:41:07 a.m.
Penguin	A12	1756865.007	5429650.736	1959.14	4:42:07 a.m.
Penguin	A12	1756872.045	5429619.595	1965.97	4:43:06 a.m.
Penguin	A12	1756870.214	5429592.976	1972.92	4:44:06 a.m.
Penguin	A12	1756870.224	5429593.42	1979.86	4:45:06 a.m.
Penguin	A12	1756857.86	5429556.366	1986.81	4:46:06 a.m.
Penguin	A12	1756846.073	5429542.181	1993.63	4:47:05 a.m.
Penguin	A12	1756836.6	5429518.726	2000.69	4:48:06 a.m.
Penguin	A12	1756831.134	5429502.294	2007.64	4:49:06 a.m.
Penguin	A12	1756826.177	5429451.196	2014.58	4:50:06 a.m.
Penguin	A12	1756823.162	5429427.935	2021.53	4:51:06 a.m.
Penguin	A12	1756793.902	5429376.805	2035.42	4:53:06 a.m.
Penguin	A12	1756779.603	5429366.562	2042.36	4:54:06 a.m.
Penguin	A12	1756776.523	5429340.304	2049.31	4:55:06 a.m.
Penguin	A12	1756769.564	5429312.907	2056.25	4:56:06 a.m.
Penguin	A12	1756760.228	5429295.781	2063.19	4:57:06 a.m.
Penguin	A12	1756740.463	5429269.105	2070.14	4:58:06 a.m.
Penguin	A12	1756733.686	5429250.146	2077.08	4:59:06 a.m.
Penguin	A12	1756715.678	5429188.333	2097.92	5:02:06 a.m.
Penguin	A12	1756711.103	5429154.887	2104.86	5:03:06 a.m.
Penguin	A12	1756699.089	5429130.154	2111.81	5:04:06 a.m.
Penguin	A12	1756696.158	5429110.779	2118.75	5:05:06 a.m.
Penguin	A12	1756697.039	5429093.322	2125.58	5:06:05 a.m.
Penguin	A12	1756685.88	5429049.91	2132.99	5:07:09 a.m.
Penguin	A12	1756665.226	5429040.247	2139.93	5:08:09 a.m.
Penguin	A12	1756647.527	5428992.756	2153.82	5:10:09 a.m.
Penguin	A12	1756640.76	5428974.241	2160.76	5:11:09 a.m.
Penguin	A12	1756625.251	5428966.133	2167.71	5:12:09 a.m.
Penguin	A12	1756618.866	5428965.382	2174.65	5:13:09 a.m.
Penguin	A12	1756610.668	5428942.678	2181.6	5:14:09 a.m.
Penguin	A12	1756594.913	5428923.135	2188.54	5:15:09 a.m.
Penguin	A12	1756595.968	5428913.782	2195.49	5:16:09 a.m.
Penguin	A12	1756583.073	5428906.395	2202.43	5:17:09 a.m.
Penguin	A12	1756567.016	5428872.864	2209.95	5:18:14 a.m.
Penguin	A12	1756549.119	5428874.471	2216.9	5:19:14 a.m.
Penguin	A12	1756524.603	5428864.446	2237.73	5:22:14 a.m.
Penguin	A12	1756504.121	5428862.777	2251.62	5:24:14 a.m.
Penguin	A12	1756490.97	5428847.398	2258.56	5:25:14 a.m.
Penguin	A12	1756480.606	5428840.846	2265.51	5:26:14 a.m.
Penguin	A12	1756452.192	5428824.907	2279.4	5:28:14 a.m.
Penguin	A12	1756443.094	5428818.772	2286.46	5:29:15 a.m.
Penguin	A12	1756406.28	5428774.579	2307.29	5:32:15 a.m.
Penguin	A12	1756394.352	5428753.731	2314.24	5:33:15 a.m.
Penguin	A12	1755923.124	5427231.256	2483.1	5:57:34 a.m.
Penguin	A12	1754937.063	5423970.235	2887.15	6:55:45 a.m.
Penguin	A12	1754895.448	5423817.285	2907.75	6:58:43 a.m.
Penguin	A12	1754797.722	5422529.247	3066.78	7:21:37 a.m.
Penguin	A12	1754811.951	5422536.941	3072.69	7:22:28 a.m.
Penguin	A12	1754831.936	5422575.057	3078.59	7:23:19 a.m.
Penguin	A12	1754839.978	5422594.879	3084.49	7:24:10 a.m.
Penguin	A12	1754853.639	5422634.796	3090.39	7:25:01 a.m.
Penguin	A12	1754856.393	5422646.178	3096.3	7:25:52 a.m.
Penguin	A12	1754875.114	5422683.877	3102.2	7:26:43 a.m.
Penguin	A12	1755489.679	5422451.697	3468.52	8:19:28 a.m.
Penguin	A12	1755500.927	5422437.46	3475.69	8:20:30 a.m.
Penguin	A12	1755544.108	5422487.407	3678.7	8:49:44 a.m.
Penguin	A12	1755561.706	5422472.59	3684.84	8:50:37 a.m.
Penguin	A12	1755619.137	5422531.117	3690.74	8:51:28 a.m.
Penguin	A12	1755629.072	5422576.666	3697.11	8:52:23 a.m.
Penguin	A12	1755636.594	5422630.709	3703.59	8:53:19 a.m.
Penguin	A12	1755672.855	5422650.703	3710.76	8:54:21 a.m.
Penguin	A12	1755701.035	5422656.874	3717.82	8:55:22 a.m.
Penguin	A12	1755669.787	5422687.201	3723.84	8:56:14 a.m.
Penguin	A12	1755668.996	5422708.877	3729.75	8:57:05 a.m.
Penguin	A12	1755676.028	5422740.05	3741.44	8:58:46 a.m.
Penguin	A12	1755672.688	5422763.891	3747.34	8:59:37 a.m.
Penguin	A12	1755671.204	5422811.796	3759.14	9:01:19 a.m.
Penguin	A12	1755675.125	5422818.932	3765.05	9:02:10 a.m.
Penguin	A12	1755667.242	5422869.085	3771.53	9:03:06 a.m.
Penguin	A12	1755669.855	5422869.917	3777.55	9:03:58 a.m.
Penguin	A12	1755673.066	5422898.617	3783.45	9:04:49 a.m.
Penguin	A12	1755678.671	5422921.822	3789.35	9:05:40 a.m.
Penguin	A12	1755694.731	5422956.244	3795.25	9:06:31 a.m.
Penguin	A12	1755698.95	5422977.258	3801.16	9:07:22 a.m.
Penguin	A12	1756360.688	5423862.183	3937.15	9:26:57 a.m.
Penguin	A12	1756334.813	5424025.465	4007.99	9:37:09 a.m.
Penguin	A12	1756360.999	5424055.447	4015.16	9:38:11 a.m.
Penguin	A12	1756397.865	5424048.655	4022.34	9:39:13 a.m.
Penguin	A12	1756452.872	5424052.134	4036.23	9:41:13 a.m.
Penguin	A12	1756457.636	5424094.463	4042.82	9:42:10 a.m.
Penguin	A12	1756426.33	5424122.239	4049.65	9:43:09 a.m.
Penguin	A12	1756420.031	5424129.151	4056.83	9:44:11 a.m.
Penguin	A12	1756407.588	5424084.1	4063.89	9:45:12 a.m.
Penguin	A12	1756475.763	5424045.754	4070.83	9:46:12 a.m.
Penguin	A12	1756519.881	5424134.552	4078.01	9:47:14 a.m.
Penguin	A12	1756564.116	5424174.363	4088.08	9:48:41 a.m.
Penguin	A12	1756556.594	5424237.171	4094.21	9:49:34 a.m.
Penguin	A12	1756508.413	5424255.204	4101.39	9:50:36 a.m.
Penguin	A12	1756509.478	5424246.295	4108.56	9:51:38 a.m.
Penguin	A12	1756498.121	5424313.851	4125.23	9:54:02 a.m.
Penguin	A12	1756520.523	5424343.026	4132.41	9:55:04 a.m.
Penguin	A12	1757127.108	5425506.211	4288.54	10:17:33 a.m.
Penguin	A12	1757142.721	5425519.425	4294.44	10:18:24 a.m.
Penguin	A12	1757878.602	5426332.647	4751.97	11:24:17 a.m.
Penguin	A12	1757921.542	5426308.055	4768.29	11:26:38 a.m.
Penguin	A12	1757938.364	5426257.261	4789.7	11:29:43 a.m.
Penguin	A12	1757922.373	5426288.487	4983.56	11:57:38 a.m.
Penguin	A12	1757981.911	5426380.052	4990.74	11:58:40 a.m.
Penguin	A12	1757973.227	5426392.904	4997.8	11:59:41 a.m.
Penguin	A12	1757979.196	5426490.187	5015.51	12:02:14 p.m.
Penguin	A12	1757987.266	5426510.783	5021.41	12:03:05 p.m.
Penguin	A12	1757992.615	5426521.774	5027.31	12:03:56 p.m.
Penguin	A12	1757988.901	5426524.298	5033.22	12:04:47 p.m.
Penguin	A12	1757996.481	5426580.116	5050.93	12:07:20 p.m.
Penguin	A12	1757996.831	5426596.214	5056.83	12:08:11 p.m.
Penguin	A12	1758016.623	5426624.219	5062.73	12:09:02 p.m.
Penguin	A12	1757716.782	5426356.488	5190.86	12:27:29 p.m.
Penguin	A12	1757669.071	5426277.105	5247.22	12:35:36 p.m.
Penguin	A12	1757667.73	5426215.265	5256.25	12:36:54 p.m.
Penguin	A12	1756818.098	5429430.155	2028.47	4:52:06 a.m.
Penguin	A12	1755998.543	5427466.447	2443.29	5:51:50 a.m.
Penguin	A12	1756022.892	5427468.924	2453.59	5:53:19 a.m.
Penguin	A12	1755256.874	5421896.978	3282.64	7:52:42 a.m.
Penguin	A12	1755256.81	5421893.98	3294.33	7:54:23 a.m.
Penguin	A12	1755211.327	5422100.107	3307.41	7:56:16 a.m.
Penguin	A12	1755219.087	5422102.829	3314.58	7:57:18 a.m.
Penguin	A12	1755251.027	5422280.976	3335.76	8:00:21 a.m.
Penguin	A12	1755216.258	5422209.299	3351.97	8:02:41 a.m.
Penguin	A12	1755314.37	5422197.425	3364.47	8:04:29 a.m.
Penguin	A12	1755352.594	5422313.124	3383.91	8:07:17 a.m.
Penguin	A12	1755391.023	5422497.018	3396.06	8:09:02 a.m.
Penguin	A12	1755398.082	5422408.34	3403.24	8:10:04 a.m.
Penguin	A12	1755419.161	5422438.768	3412.15	8:11:21 a.m.
Penguin	A12	1755449.834	5422440.221	3421.06	8:12:38 a.m.
Penguin	A12	1755407.115	5422470.46	3428.12	8:13:39 a.m.
Penguin	A12	1755433.729	5422583.408	3435.42	8:14:42 a.m.
Penguin	A12	1755451.322	5422509.722	3441.32	8:15:33 a.m.
Penguin	A12	1755538.955	5422543.832	3448.5	8:16:35 a.m.
Penguin	A12	1755412.74	5422436.017	3455.44	8:17:35 a.m.
Penguin	A12	1755525.059	5422430.612	3489.24	8:22:27 a.m.
Penguin	A12	1755549.523	5422443.194	3496.06	8:23:26 a.m.
Penguin	A12	1755546.422	5422415.714	3503.24	8:24:28 a.m.
Penguin	A12	1755576.584	5422451.944	3513.08	8:25:53 a.m.
Penguin	A12	1755565.442	5422529.713	3532.29	8:28:39 a.m.
Penguin	A12	1755612.468	5422516.82	3538.89	8:29:36 a.m.
Penguin	A12	1755601.658	5422547.597	3547.69	8:30:52 a.m.
Penguin	A12	1755614.203	5422597.756	3553.59	8:31:43 a.m.
Penguin	A12	1755618.543	5422620.544	3559.49	8:32:34 a.m.
Penguin	A12	1755631.063	5422610.946	3566.67	8:33:36 a.m.
Penguin	A12	1755622.851	5422704.313	3572.69	8:34:28 a.m.
Penguin	A12	1756378.073	5423899.574	3951.27	9:28:59 a.m.
Penguin	A12	1756338.36	5423952.968	3966.09	9:31:07 a.m.
Penguin	A12	1756355.932	5423940.704	3973.26	9:32:09 a.m.
Penguin	A12	1756287.182	5423952.293	3993.75	9:35:06 a.m.
Penguin	A12	1756301.344	5423956.653	4000.93	9:36:08 a.m.
Penguin	A12	1756659.075	5424546.859	4155.79	9:58:26 a.m.
Penguin	A12	1756996.245	5425306.884	4247.57	10:11:39 a.m.
Penguin	A12	1756994.953	5425305.246	4254.75	10:12:41 a.m.
Penguin	A12	1757361.358	5426232.46	4447.45	10:40:26 a.m.
Penguin	A12	1757381.981	5426298.991	4458.45	10:42:01 a.m.
Penguin	A12	1757365.41	5426125.629	4490.39	10:46:37 a.m.
Penguin	A12	1757393.192	5426108.921	4503.94	10:48:34 a.m.
Penguin	A12	1757610.913	5426129.193	4522.92	10:51:18 a.m.
Penguin	A12	1757667.021	5426182.624	4530.09	10:52:20 a.m.
Penguin	A12	1757726.909	5426232.641	4537.27	10:53:22 a.m.
Penguin	A12	1757716.726	5426292.177	4545.02	10:54:29 a.m.
Penguin	A12	1757861.812	5426442.754	4575.93	10:58:56 a.m.
Penguin	A12	1757884.184	5426531.684	4608.56	11:03:38 a.m.
Penguin	A12	1757842.128	5426477.504	4633.8	11:07:16 a.m.
Penguin	A12	1757915.144	5426541.675	4644.44	11:08:48 a.m.
Penguin	A12	1757854.009	5426553.999	4672.45	11:12:50 a.m.
Penguin	A12	1757880.54	5426599.186	4681.83	11:14:11 a.m.
Penguin	A12	1757903.799	5426551.585	4689	11:15:13 a.m.
Penguin	A12	1757862.37	5426406.754	4710.65	11:18:20 a.m.
Penguin	A12	1757845.548	5426341.918	4732.18	11:21:26 a.m.
Penguin	A12	1757826.743	5426355.433	4739.24	11:22:27 a.m.
Penguin	A12	1757960.036	5426313.993	4783.33	11:28:48 a.m.
Penguin	A12	1757970.469	5426208.245	4812.5	11:33:00 a.m.
Penguin	A12	1757994.196	5426005.127	4821.06	11:34:14 a.m.
Penguin	A12	1757985.887	5426150.706	4828.12	11:35:15 a.m.
Penguin	A12	1757927.286	5426159.977	4849.07	11:38:16 a.m.
Penguin	A12	1757884.814	5426148.238	4857.75	11:39:31 a.m.
Penguin	A12	1757884.85	5426149.903	4864.93	11:40:33 a.m.
Penguin	A12	1757938.099	5426187.289	4871.99	11:41:34 a.m.
Penguin	A12	1757913.287	5426282.798	4906.6	11:46:33 a.m.
Penguin	A12	1757882.202	5426263.146	4913.77	11:47:35 a.m.
Penguin	A12	1757790.68	5426226.147	4934.14	11:50:31 a.m.
Penguin	A12	1757904.71	5426238.887	4943.63	11:51:53 a.m.
Penguin	A12	1757904.765	5426241.441	4949.77	11:52:46 a.m.
Penguin	A12	1757866.464	5426124.866	4966.44	11:55:10 a.m.
Penguin	A12	1757927.408	5426285.046	4975.23	11:56:26 a.m.
Penguin	A12	1758015.302	5426621.249	5069.33	12:09:59 p.m.
Penguin	A12	1758007.076	5426712.954	5076.5	12:11:01 p.m.
Penguin	A12	1757930.872	5426795.14	5083.22	12:11:59 p.m.
Penguin	A12	1757888.934	5426750.289	5089.47	12:12:53 p.m.
Penguin	A12	1757864.995	5426824.452	5096.64	12:13:55 p.m.
Penguin	A12	1757831.419	5426748.095	5103.7	12:14:56 p.m.
Penguin	A12	1757696.884	5426497.208	5149.54	12:21:32 p.m.
Penguin	A12	1757689.383	5426506.702	5156.71	12:22:34 p.m.
Penguin	A12	1757793.59	5426302.282	5170.83	12:24:36 p.m.
Penguin	A12	1757648.666	5426398.287	5232.99	12:33:33 p.m.
Penguin	A12	1756279.53	5426683.336	5495.95	1:11:25 p.m.
Penguin	A12	1756258.544	5426657.907	5501.97	1:12:17 p.m.
Penguin	A12	1756208.89	5426845.912	5530.44	1:16:23 p.m.
Penguin	A12	1756184.615	5426846.767	5537.62	1:17:25 p.m.
Penguin	A12	1756196.599	5426928.816	5544.79	1:18:27 p.m.
Penguin	A12	1756166.507	5426896.807	5551.16	1:19:22 p.m.
Penguin	A12	1756193.43	5426898.338	5558.91	1:20:29 p.m.
Penguin	A12	1756214.016	5426905.116	5566.09	1:21:31 p.m.
Penguin	A12	1756211.856	5426983.914	5573.26	1:22:33 p.m.
Penguin	A12	1756200.058	5426968.95	5580.44	1:23:35 p.m.
Penguin	A12	1756291.942	5426964.42	5607.87	1:27:32 p.m.
Penguin	A12	1756236.677	5426949.947	5615.28	1:28:36 p.m.
Penguin	A12	1756235.43	5426950.418	5621.41	1:29:29 p.m.
Penguin	A12	1756218.421	5426993.103	5627.66	1:30:23 p.m.
Penguin	A12	1756216.474	5427019.469	5634.95	1:31:26 p.m.
Penguin	A12	1756142.579	5426972.296	5658.22	1:34:47 p.m.
Penguin	A12	1756141.359	5426973.988	5665.62	1:35:51 p.m.
Penguin	A12	1756138.899	5426980.372	5673.03	1:36:55 p.m.
Penguin	A12	1756156.947	5426985.982	5693.63	1:39:53 p.m.
Penguin	A12	1756135.912	5427079.181	5724.07	1:44:16 p.m.
Penguin	A12	1756133.545	5427086.008	5730.9	1:45:15 p.m.
Penguin	A12	1756162.854	5427143.914	5738.66	1:46:22 p.m.
Penguin	M01	1757028.885	5430013.745	2395.25	5:44:55 a.m.
Penguin	M01	1757077.879	5429794.87	2427.08	5:49:30 a.m.
Penguin	M01	1757129.464	5429579.716	2451.74	5:53:03 a.m.
Penguin	M01	1757147.566	5429529.341	2458.91	5:54:05 a.m.
Penguin	M01	1757243.05	5429333.23	2482.06	5:57:25 a.m.
Penguin	M01	1757381.834	5429186.609	2506.94	6:01:00 a.m.
Penguin	M01	1757748.197	5427919.747	2797.11	6:42:47 a.m.
Penguin	M01	1757836.2	5427971.263	2805.32	6:43:58 a.m.
Penguin	M01	1757810.403	5428195.529	2829.98	6:47:31 a.m.
Penguin	M01	1757807.139	5428222.702	2838.19	6:48:42 a.m.
Penguin	M01	1757607.38	5428678.333	2903.47	6:58:06 a.m.
Penguin	M01	1757558.576	5428846.781	2911.23	6:59:13 a.m.
Penguin	M01	1757558.621	5428848.89	2919.44	7:00:24 a.m.
Penguin	M01	1757564.552	5429296.615	2956.6	7:05:45 a.m.
Penguin	M01	1757512.302	5429364.281	2964.81	7:06:56 a.m.
Penguin	M01	1757412.53	5429660.122	3005.9	7:12:51 a.m.
Penguin	M01	1757418.279	5429805.727	3022.34	7:15:13 a.m.
Penguin	M01	1757434.312	5429896.017	3030.56	7:16:24 a.m.
Penguin	M01	1757424.925	5429996.632	3046.99	7:18:46 a.m.
Penguin	M01	1757477.872	5430433.23	3092.82	7:25:22 a.m.
Penguin	M01	1757541.145	5430758.086	3101.04	7:26:33 a.m.
Penguin	M01	1757377.232	5430569.697	3125.69	7:30:06 a.m.
Penguin	M01	1757390.502	5430768.566	3142.13	7:32:28 a.m.
Penguin	M01	1757360.444	5431033.573	3165.74	7:35:52 a.m.
Penguin	M01	1757373.068	5431322.76	3190.39	7:39:25 a.m.
Penguin	M01	1757352.563	5431262.223	3198.61	7:40:36 a.m.
Penguin	M01	1757207.352	5431524.609	3210.42	7:42:18 a.m.
Penguin	M01	1757333.849	5431342.601	3219.91	7:43:40 a.m.
Penguin	M01	1757568.582	5431905.334	3653.01	8:46:02 a.m.
Penguin	M01	1757613.84	5431928.124	3660.53	8:47:07 a.m.
Penguin	M01	1757630.064	5431968.871	3668.75	8:48:18 a.m.
Penguin	M01	1757649.243	5432026.103	3677.08	8:49:30 a.m.
Penguin	M01	1757996.284	5432338.028	3975.69	9:32:30 a.m.
Penguin	M01	1757998.104	5432186.261	3986.23	9:34:01 a.m.
Penguin	M01	1757953.865	5432272.415	4003.01	9:36:26 a.m.
Penguin	M01	1757990.464	5432305.499	4010.42	9:37:30 a.m.
Penguin	M01	1758042.399	5432342.137	4043.4	9:42:15 a.m.
Penguin	M01	1758048.706	5432219.484	4051.04	9:43:21 a.m.
Penguin	M01	1757976.16	5432415.106	4059.26	9:44:32 a.m.
Penguin	M01	1758017.755	5432268.918	4067.48	9:45:43 a.m.
Penguin	M01	1758089.64	5431985.117	4075.69	9:46:54 a.m.
Penguin	M01	1758129.79	5432008.014	4084.49	9:48:10 a.m.
Penguin	M01	1758162.568	5431984.865	4091.55	9:49:11 a.m.
Penguin	M01	1758197.565	5431948.116	4099.77	9:50:22 a.m.
Penguin	M01	1758167.993	5431883.447	4107.99	9:51:33 a.m.
Penguin	M01	1758094.058	5431833.404	4116.2	9:52:44 a.m.
Penguin	M01	1758105.983	5431795.824	4128.01	9:54:26 a.m.
Penguin	M01	1758010.344	5431927.525	4136.46	9:55:39 a.m.
Penguin	M01	1758724.941	5431905.645	5097.92	12:14:06 p.m.
Penguin	M01	1758776.941	5431883.74	5106.25	12:15:18 p.m.
Penguin	M01	1758848.553	5431827.084	5114.47	12:16:29 p.m.
Penguin	M01	1758871.272	5431754.167	5122.34	12:17:37 p.m.
Penguin	M01	1758875.051	5431750.641	5129.4	12:18:38 p.m.
Penguin	M01	1758616.455	5431389.845	5557.18	1:20:14 p.m.
Penguin	M01	1758704.866	5431277.286	5565.39	1:21:25 p.m.
Penguin	M01	1758743.452	5431228.571	5573.61	1:22:36 p.m.
Penguin	M01	1758810.317	5431069.94	5601.16	1:26:34 p.m.
Penguin	M01	1758849.593	5430995.329	5611.69	1:28:05 p.m.
Penguin	M01	1758826.23	5430861.993	5636.69	1:31:41 p.m.
Penguin	M01	1758900.461	5430630.224	5644.91	1:32:52 p.m.
Penguin	M01	1758861.252	5430650.185	5656.13	1:34:29 p.m.
Penguin	M01	1758947.082	5430539.012	5670.25	1:36:31 p.m.
Penguin	M01	1758969.229	5430440.226	5685.07	1:38:39 p.m.
Penguin	M01	1759122.454	5430314.36	5706.71	1:41:46 p.m.
Penguin	M01	1759156.123	5430213.656	5731.83	1:45:23 p.m.
Penguin	M01	1759152.396	5430162.087	5739.35	1:46:28 p.m.
Penguin	M01	1759152.387	5430161.643	5747.57	1:47:39 p.m.
Penguin	M01	1759279.273	5429996.917	5771.18	1:51:03 p.m.
Penguin	M01	1759329.205	5430061.136	5787.5	1:53:24 p.m.
Penguin	M01	1759304.916	5429885.835	5802.89	1:55:37 p.m.
Penguin	M01	1759374.398	5429729.251	5827.55	1:59:10 p.m.
Penguin	M01	1759380.038	5429577.397	5843.98	2:01:32 p.m.
Penguin	M01	1759343.199	5429471.904	5877.43	2:06:21 p.m.
Penguin	M01	1759464.618	5429471.354	5984.37	2:21:45 p.m.
Penguin	M01	1756410.134	5431093.494	1266.44	3:02:22 a.m.
Penguin	M01	1756407.967	5431109.646	1274.07	3:03:28 a.m.
Penguin	M01	1756416.385	5431087.917	1496.64	3:35:31 a.m.
Penguin	M01	1756457.535	5431095.474	1672.34	4:00:49 a.m.
Penguin	M01	1756461.532	5431105.94	1721.3	4:07:52 a.m.
Penguin	M01	1756483.68	5431122.458	1784.61	4:16:59 a.m.
Penguin	M01	1756605.241	5431127.396	1798.73	4:19:01 a.m.
Penguin	M01	1756651.122	5431117.189	1805.67	4:20:01 a.m.
Penguin	M01	1756798.344	5431005.943	1840.51	4:25:02 a.m.
Penguin	M01	1756813.012	5431033.173	1847.45	4:26:02 a.m.
Penguin	M01	1756831.178	5431043.778	1854.4	4:27:02 a.m.
Penguin	M01	1756845.26	5431047.696	1861.34	4:28:02 a.m.
Penguin	M01	1756858.052	5431046.198	1868.29	4:29:02 a.m.
Penguin	M01	1756871.981	5431039.122	1875.23	4:30:02 a.m.
Penguin	M01	1756886.056	5431038.819	1882.18	4:31:02 a.m.
Penguin	M01	1756906.644	5431045.15	1889.12	4:32:02 a.m.
Penguin	M01	1756921.931	5431042.71	1903.01	4:34:02 a.m.
Penguin	M01	1756925.801	5431043.404	1909.84	4:35:01 a.m.
Penguin	M01	1756943.967	5431057.896	1916.78	4:36:01 a.m.
Penguin	M01	1756950.399	5431056.869	1937.62	4:39:01 a.m.
Penguin	M01	1756945.188	5431052.316	1945.02	4:40:05 a.m.
Penguin	M01	1756955.299	5431046.989	1951.85	4:41:04 a.m.
Penguin	M01	1756958.978	5431042.689	1958.8	4:42:04 a.m.
Penguin	M01	1756969.19	5431042.024	1965.74	4:43:04 a.m.
Penguin	M01	1756965.374	5431039.996	1972.69	4:44:04 a.m.
Penguin	M01	1756966.404	5431029.422	1979.98	4:45:07 a.m.
Penguin	M01	1756974.102	5431028.811	1987.27	4:46:10 a.m.
Penguin	M01	1756973.838	5431016.599	2001.16	4:48:10 a.m.
Penguin	M01	1756969.443	5430991.591	2008.1	4:49:10 a.m.
Penguin	M01	1756975.427	5430973.69	2015.05	4:50:10 a.m.
Penguin	M01	1756983.635	5430938.414	2028.82	4:52:09 a.m.
Penguin	M01	1756982.285	5430934.111	2035.65	4:53:08 a.m.
Penguin	M01	1757000.701	5430901.946	2049.54	4:55:08 a.m.
Penguin	M01	1757001.85	5430893.036	2056.48	4:56:08 a.m.
Penguin	M01	1757000.227	5430879.964	2063.43	4:57:08 a.m.
Penguin	M01	1756997.392	5430865.141	2070.37	4:58:08 a.m.
Penguin	M01	1757000.561	5430833.306	2084.26	5:00:08 a.m.
Penguin	M01	1757001.499	5430818.513	2091.2	5:01:08 a.m.
Penguin	M01	1757008.375	5430779.821	2104.86	5:03:06 a.m.
Penguin	M01	1757015.733	5430767.333	2111.81	5:04:06 a.m.
Penguin	M01	1757032.418	5430709.326	2139.24	5:08:03 a.m.
Penguin	M01	1757035.986	5430699.919	2146.06	5:09:02 a.m.
Penguin	M01	1757036.917	5430680.905	2153.01	5:10:02 a.m.
Penguin	M01	1757028.979	5430670.413	2166.78	5:12:01 a.m.
Penguin	M01	1757029.917	5430655.62	2173.73	5:13:01 a.m.
Penguin	M01	1757034.616	5430636.414	2180.67	5:14:01 a.m.
Penguin	M01	1757034.297	5430621.648	2187.96	5:15:04 a.m.
Penguin	M01	1757032.554	5430599.138	2194.91	5:16:04 a.m.
Penguin	M01	1757039.52	5430564.665	2208.56	5:18:02 a.m.
Penguin	M01	1757036.02	5430522.866	2215.39	5:19:01 a.m.
Penguin	M01	1757040.948	5430514.318	2222.11	5:19:59 a.m.
Penguin	M01	1757044.701	5430509.572	2229.05	5:20:59 a.m.
Penguin	M01	1757048.106	5430488.727	2235.88	5:21:58 a.m.
Penguin	M01	1757096.303	5430294.862	2265.74	5:26:16 a.m.
Penguin	M01	1757106.149	5430273.434	2273.96	5:27:27 a.m.
Penguin	M01	1757096.872	5430142.678	2283.8	5:28:52 a.m.
Penguin	M01	1757094.213	5430135.96	2291.09	5:29:55 a.m.
Penguin	M01	1757093.633	5430050.89	2304.98	5:31:55 a.m.
Penguin	M01	1757098.21	5430026.132	2311.81	5:32:54 a.m.
Penguin	M01	1757503.211	5429006.484	2539.35	6:05:40 a.m.
Penguin	M01	1757577.984	5428795.043	2555.56	6:08:00 a.m.
Penguin	M01	1757576.341	5428719.215	2562.73	6:09:02 a.m.
Penguin	M01	1757588.109	5428674.53	2570.95	6:10:13 a.m.
Penguin	M01	1757637.371	5428589.156	2579.17	6:11:24 a.m.
Penguin	M01	1757662.817	5428406.33	2602.78	6:14:48 a.m.
Penguin	M01	1757683.725	5428188.17	2641.55	6:20:23 a.m.
Penguin	M01	1757649.553	5427968.538	2663.89	6:23:36 a.m.
Penguin	M01	1757625.139	5427963.18	2670.72	6:24:35 a.m.
Penguin	M01	1757623.816	5427963.987	2677.78	6:25:36 a.m.
Penguin	M01	1757572.764	5427730.836	2737.15	6:34:09 a.m.
Penguin	M01	1757567.62	5427729.282	2745.37	6:35:20 a.m.
Penguin	M01	1757611.97	5427711.326	2753.82	6:36:33 a.m.
Penguin	M01	1757619.665	5427710.714	2762.04	6:37:44 a.m.
Penguin	M01	1757732.075	5427883.331	2786.81	6:41:18 a.m.
Penguin	M01	1757713.082	5428425.234	2871.18	6:53:27 a.m.
Penguin	M01	1757607.37	5428677.889	2895.25	6:56:55 a.m.
Penguin	M01	1757363.22	5431398.392	3228.13	7:44:51 a.m.
Penguin	M01	1757372.458	5431414.742	3236.81	7:46:06 a.m.
Penguin	M01	1757469.835	5431599.463	3491.09	8:22:43 a.m.
Penguin	M01	1757465.402	5431630.882	3498.03	8:23:43 a.m.
Penguin	M01	1757473.276	5431638.375	3504.98	8:24:43 a.m.
Penguin	M01	1757479.855	5431648.008	3511.92	8:25:43 a.m.
Penguin	M01	1757485.23	5431660.109	3518.87	8:26:43 a.m.
Penguin	M01	1757488.013	5431668.602	3525.81	8:27:43 a.m.
Penguin	M01	1757484.853	5431700.771	3532.99	8:28:45 a.m.
Penguin	M01	1757488.892	5431709.236	3539.93	8:29:45 a.m.
Penguin	M01	1757496.882	5431725.946	3546.88	8:30:45 a.m.
Penguin	M01	1757506.407	5431751.621	3553.82	8:31:45 a.m.
Penguin	M01	1757511.847	5431766.72	3560.76	8:32:45 a.m.
Penguin	M01	1757514.519	5431770.105	3567.71	8:33:45 a.m.
Penguin	M01	1757507.14	5431785.482	3574.65	8:34:45 a.m.
Penguin	M01	1757512.736	5431807.798	3581.6	8:35:45 a.m.
Penguin	M01	1757510.444	5431818.067	3588.54	8:36:45 a.m.
Penguin	M01	1757472.762	5431909.074	3630.67	8:42:49 a.m.
Penguin	M01	1758010.429	5431989.391	4144.33	9:56:47 a.m.
Penguin	M01	1758466.047	5432177.866	4640.05	11:08:10 a.m.
Penguin	M01	1758455.326	5432155.218	4648.38	11:09:22 a.m.
Penguin	M01	1758426.82	5432135.845	4663.77	11:11:35 a.m.
Penguin	M01	1758953.058	5431633.753	5144.79	12:20:51 p.m.
Penguin	M01	1758980.073	5431581.068	5151.74	12:21:51 p.m.
Penguin	M01	1759022.595	5431536.042	5158.91	12:22:53 p.m.
Penguin	M01	1759056.882	5431467.093	5179.75	12:25:53 p.m.
Penguin	M01	1759049.395	5431477.364	5186.69	12:26:53 p.m.
Penguin	M01	1759045.69	5431480.444	5193.63	12:27:53 p.m.
Penguin	M01	1759030.524	5431488.44	5214.47	12:30:53 p.m.
Penguin	M01	1759030.532	5431488.773	5221.41	12:31:53 p.m.
Penguin	M01	1758936.501	5431459.06	5272.57	12:39:15 p.m.
Penguin	M01	1758889.347	5431410.994	5280.79	12:40:26 p.m.
Penguin	M01	1758803.653	5431352.217	5296.18	12:42:39 p.m.
Penguin	M01	1758812.259	5431335.59	5304.4	12:43:50 p.m.
Penguin	M01	1758699.032	5431421.034	5337.15	12:48:33 p.m.
Penguin	M01	1758687.627	5431428.502	5345.37	12:49:44 p.m.
Penguin	M01	1758647.209	5431508.58	5360.88	12:51:58 p.m.
Penguin	M01	1758648.734	5431520.876	5369.1	12:53:09 p.m.
Penguin	M01	1758762.303	5431508.625	5385.3	12:55:29 p.m.
Penguin	M01	1758773.875	5431451.169	5393.4	12:56:39 p.m.
Penguin	M01	1758811.518	5431359.265	5409.84	12:59:01 p.m.
Penguin	M01	1758795.982	5431350.274	5418.06	1:00:12 p.m.
Penguin	M01	1758668.839	5431328.056	5482.41	1:09:28 p.m.
Penguin	M01	1758603.93	5431399.781	5507.87	1:13:08 p.m.
Penguin	M01	1758564.791	5431423.182	5524.31	1:15:30 p.m.
Penguin	M01	1759372.054	5429564.909	5899.65	2:09:33 p.m.
Penguin	M01	1759428.222	5429558.124	5938.08	2:15:05 p.m.
Penguin	M01	1757077.396	5430009.254	2318.75	5:33:54 a.m.
Penguin	M01	1757086.36	5430009.061	2325.58	5:34:53 a.m.
Penguin	M01	1757081.47	5430019.385	2332.52	5:35:53 a.m.
Penguin	M01	1757076.277	5430015.61	2346.41	5:37:53 a.m.
Penguin	M01	1757057.47	5430033.454	2360.65	5:39:56 a.m.
Penguin	M01	1757048.341	5430025.987	2367.48	5:40:55 a.m.
Penguin	M01	1757045.881	5430032.372	2374.42	5:41:55 a.m.
Penguin	M01	1757043.452	5430036.312	2381.37	5:42:55 a.m.
Penguin	M01	1757391.929	5431427.428	3245.02	7:47:17 a.m.
Penguin	M01	1757425.309	5431432.149	3265.05	7:50:10 a.m.
Penguin	M01	1757401.792	5431468.756	3275.81	7:51:43 a.m.
Penguin	M01	1757399.122	5431461.594	3284.14	7:52:55 a.m.
Penguin	M01	1757314.075	5431374.019	3317.82	7:57:46 a.m.
Penguin	M01	1757215.286	5431418.473	3330.9	7:59:39 a.m.
Penguin	M01	1757275.525	5431424.835	3342.71	8:01:21 a.m.
Penguin	M01	1757140.9	5431529.487	3371.53	8:05:30 a.m.
Penguin	M01	1757143.639	5431598.072	3381.13	8:06:53 a.m.
Penguin	M01	1757120.928	5431610.003	3389.35	8:08:04 a.m.
Penguin	M01	1757262.685	5431602.609	3422.22	8:12:48 a.m.
Penguin	M01	1757265.321	5431604.329	3430.44	8:13:59 a.m.
Penguin	M01	1757270.299	5431481.707	3446.06	8:16:14 a.m.
Penguin	M01	1757324.198	5431489.428	3454.28	8:17:25 a.m.
Penguin	M01	1757399.464	5431597.542	3462.5	8:18:36 a.m.
Penguin	M01	1757388.694	5431572.45	3470.25	8:19:43 a.m.
Penguin	M01	1757476.719	5431561.215	3477.2	8:20:43 a.m.
Penguin	M01	1757464.128	5431924.589	3637.62	8:43:49 a.m.
Penguin	M01	1757482.922	5431905.967	3645.83	8:45:00 a.m.
Penguin	M01	1757787.368	5432086.644	3691.2	8:51:32 a.m.
Penguin	M01	1757773.878	5432052.171	3702.08	8:53:06 a.m.
Penguin	M01	1757869.462	5432037.435	3766.09	9:02:19 a.m.
Penguin	M01	1757840.53	5432118.148	3774.19	9:03:29 a.m.
Penguin	M01	1757874.737	5432044.874	3782.18	9:04:38 a.m.
Penguin	M01	1757868.561	5432053.894	3789.12	9:05:38 a.m.
Penguin	M01	1757808.593	5432002.323	3796.76	9:06:44 a.m.
Penguin	M01	1757806.583	5432025.581	3804.98	9:07:55 a.m.
Penguin	M01	1757754.489	5432101.352	3813.19	9:09:06 a.m.
Penguin	M01	1757786.929	5432182.4	3824.88	9:10:47 a.m.
Penguin	M01	1757776.395	5432226.281	3835.19	9:12:16 a.m.
Penguin	M01	1757845.366	5432163.361	3843.4	9:13:27 a.m.
Penguin	M01	1757846.65	5432164.555	3855.44	9:15:11 a.m.
Penguin	M01	1757911.08	5432128.058	3866.67	9:16:48 a.m.
Penguin	M01	1757895.11	5432041.1	3878.47	9:18:30 a.m.
Penguin	M01	1757828.561	5432095.859	3898.26	9:21:21 a.m.
Penguin	M01	1757851.323	5432322.068	3916.9	9:24:02 a.m.
Penguin	M01	1757860.419	5432327.869	3923.96	9:25:03 a.m.
Penguin	M01	1757920.793	5432278.242	3931.48	9:26:08 a.m.
Penguin	M01	1757950.617	5432238.608	3939.7	9:27:19 a.m.
Penguin	M01	1757953.574	5432316.962	3949.77	9:28:46 a.m.
Penguin	M01	1757941.378	5432345.995	3959.26	9:30:08 a.m.
Penguin	M01	1757996.441	5432345.245	3967.48	9:31:19 a.m.
Penguin	M01	1758014.721	5432364.73	4018.52	9:38:40 a.m.
Penguin	M01	1758014.407	5432350.297	4026.74	9:39:51 a.m.
Penguin	M01	1758065.93	5432364.063	4034.95	9:41:02 a.m.
Penguin	M01	1758035.911	5432163.003	4172.22	10:00:48 a.m.
Penguin	M01	1758081.679	5432209.105	4192.25	10:03:41 a.m.
Penguin	M01	1758055.08	5432161.698	4211.92	10:06:31 a.m.
Penguin	M01	1758052.404	5432212.184	4220.14	10:07:42 a.m.
Penguin	M01	1758050.698	5432253.319	4235.88	10:09:58 a.m.
Penguin	M01	1758032.927	5432319.017	4244.1	10:11:09 a.m.
Penguin	M01	1758129.116	5432270.276	4253.7	10:12:32 a.m.
Penguin	M01	1758124.005	5432270.387	4264	10:14:01 a.m.
Penguin	M01	1758211.899	5432372.332	4291.2	10:17:56 a.m.
Penguin	M01	1758232.741	5432390.096	4298.15	10:18:56 a.m.
Penguin	M01	1758277.308	5432319.15	4314.93	10:21:21 a.m.
Penguin	M01	1758287.671	5432325.367	4322.45	10:22:26 a.m.
Penguin	M01	1758228.707	5432320.206	4329.4	10:23:26 a.m.
Penguin	M01	1758238.337	5432350.543	4349.77	10:26:22 a.m.
Penguin	M01	1758214.704	5432323.954	4359.26	10:27:44 a.m.
Penguin	M01	1758235.869	5432356.594	4369.33	10:29:11 a.m.
Penguin	M01	1758301.328	5432367.389	4378.82	10:30:33 a.m.
Penguin	M01	1758226.423	5432334.696	4387.04	10:31:44 a.m.
Penguin	M01	1758234.685	5432359.952	4395.37	10:32:56 a.m.
Penguin	M01	1758220.588	5432359.37	4403.59	10:34:07 a.m.
Penguin	M01	1758206.138	5432284.709	4419.1	10:36:21 a.m.
Penguin	M01	1758248.132	5432272.799	4427.31	10:37:32 a.m.
Penguin	M01	1758263.894	5432349.987	4434.49	10:38:34 a.m.
Penguin	M01	1758248.533	5432349.099	4442.71	10:39:45 a.m.
Penguin	M01	1758267.255	5432388.901	4450.93	10:40:56 a.m.
Penguin	M01	1758264.101	5432421.181	4465.05	10:42:58 a.m.
Penguin	M01	1758260.569	5432432.254	4471.99	10:43:58 a.m.
Penguin	M01	1758260.745	5432440.359	4478.94	10:44:58 a.m.
Penguin	M01	1758249.577	5432458.818	4492.82	10:46:58 a.m.
Penguin	M01	1758252.486	5432473.083	4499.77	10:47:58 a.m.
Penguin	M01	1758255.369	5432490.015	4506.71	10:48:58 a.m.
Penguin	M01	1758229.637	5432482.577	4520.6	10:50:58 a.m.
Penguin	M01	1758381.24	5432337.327	4560.65	10:56:44 a.m.
Penguin	M01	1758384.849	5432383.789	4569.1	10:57:57 a.m.
Penguin	M01	1758391.066	5432315.009	4576.39	10:59:00 a.m.
Penguin	M01	1758483.013	5432252.472	4592.01	11:01:15 a.m.
Penguin	M01	1758394.867	5432139.095	4671.3	11:12:40 a.m.
Penguin	M01	1758397.392	5432135.708	4679.05	11:13:47 a.m.
Penguin	M01	1758450.149	5432152.332	4687.04	11:14:56 a.m.
Penguin	M01	1758434.946	5432100.902	4694.21	11:15:58 a.m.
Penguin	M01	1758495.6	5432122.129	4719.1	11:19:33 a.m.
Penguin	M01	1758506.608	5432100.23	4727.31	11:20:44 a.m.
Penguin	M01	1758502.978	5432052.88	4743.87	11:23:07 a.m.
Penguin	M01	1758518.228	5432048.66	4759.61	11:25:23 a.m.
Penguin	M01	1758539.941	5432044.855	4776.74	11:27:51 a.m.
Penguin	M01	1758540.226	5432057.956	4784.72	11:29:00 a.m.
Penguin	M01	1758550.744	5432071.278	4792.13	11:30:04 a.m.
Penguin	M01	1758580.546	5432030.864	4800.12	11:31:13 a.m.
Penguin	M01	1758610.179	5431982.678	4865.28	11:40:36 a.m.
Penguin	M01	1758611.558	5431984.425	4873.5	11:41:47 a.m.
Penguin	M01	1758629.229	5431975.932	4906.71	11:46:34 a.m.
Penguin	M01	1758630.57	5431975.902	4914.12	11:47:38 a.m.
Penguin	M01	1758619.432	5431995.694	4928.24	11:49:40 a.m.
Penguin	M01	1758648.629	5432042.931	4942.36	11:51:42 a.m.
Penguin	M01	1758656.464	5432110.072	4960.42	11:54:18 a.m.
Penguin	M01	1758609.165	5431936.16	4982.99	11:57:33 a.m.
Penguin	M01	1758604.247	5431945.153	4989.93	11:58:33 a.m.
Penguin	M01	1758592.111	5431972.964	5010.76	12:01:33 p.m.
Penguin	M01	1758601.546	5431994.307	5017.71	12:02:33 p.m.
Penguin	M01	1758598.338	5432024.034	5031.6	12:04:33 p.m.
Penguin	M01	1758622.86	5432033.718	5066.32	12:09:33 p.m.
Penguin	M01	1758616.519	5432038.966	5073.26	12:10:33 p.m.
Penguin	M01	1758703.849	5431934.096	5089.7	12:12:55 p.m.
Penguin	M01	1758691.27	5431299.576	5450.23	1:04:50 p.m.
Penguin	M01	1758741.806	5431272.259	5458.8	1:06:04 p.m.
Penguin	M01	1758537.561	5431466.095	5532.52	1:16:41 p.m.
Penguin	M01	1759389.423	5429539.092	5884.61	2:07:23 p.m.
Penguin	M01	1759366.896	5429562.801	5891.55	2:08:23 p.m.
Penguin	M01	1759418.382	5429575.668	5929.75	2:13:53 p.m.
Penguin	M01	1759442.099	5429552.711	5946.3	2:16:16 p.m.
Penguin	M01	1759431.336	5429466.974	5976.16	2:20:34 p.m.
Penguin	M01	1759485.367	5429542.432	5994.33	2:23:11 p.m.
Penguin	M01	1759484.43	5429499.688	6002.89	2:24:25 p.m.
Penguin	M01	1759471.104	5429472.878	6019.33	2:26:47 p.m.
Penguin	M01	1759448.982	5429457.701	6027.55	2:27:58 p.m.
Penguin	M01	1759435.674	5429431.668	6035.76	2:29:09 p.m.
Penguin	M01	1759437.359	5429451.18	6043.98	2:30:20 p.m.
Penguin	M01	1759422.753	5429484.49	6052.2	2:31:31 p.m.
Penguin	M01	1759474.603	5429460.471	6062.73	2:33:02 p.m.
Penguin	M01	1759483.52	5429458.165	6071.06	2:34:14 p.m.
Penguin	M01	1759506.883	5429415.333	6087.73	2:36:38 p.m.
Penguin	M01	1759484.229	5429429.381	6094.79	2:37:39 p.m.
Penguin	M01	1759432.734	5429416.07	6103.01	2:38:50 p.m.
Penguin	M01	1759442.656	5429402.302	6136.81	2:43:42 p.m.
Penguin	M01	1759416.245	5429363.448	6146.99	2:45:10 p.m.
Penguin	M01	1759484.76	5429396.269	6162.38	2:47:23 p.m.
Penguin	M01	1759461.014	5429478.986	6170.6	2:48:34 p.m.
Penguin	M01	1759386.935	5429544.145	6191.67	2:51:36 p.m.
Penguin	M01	1759383.098	5429602.322	6226.39	2:56:36 p.m.
Penguin	M01	1759358.899	5429607.073	6271.88	3:03:09 p.m.
Penguin	M01	1759392.631	5429570.79	6298.26	3:06:57 p.m.
Penguin	M01	1759394.064	5429574.979	6313.66	3:09:10 p.m.
Penguin	M01	1759380.763	5429610.482	6321.87	3:10:21 p.m.
Penguin	M01	1759442.013	5429606.14	6332.18	3:11:50 p.m.
Penguin	M01	1759439.434	5429603.198	6339.12	3:12:50 p.m.
Penguin	M01	1759418.55	5429583.329	6354.4	3:15:02 p.m.
Penguin	M01	1759441.182	5429625.597	6362.62	3:16:13 p.m.
Penguin	M01	1759489.116	5429594.889	6370.83	3:17:24 p.m.
Penguin	M01	1759499.466	5429600.66	6380.9	3:18:51 p.m.
Penguin	M01	1759515.309	5429566.434	6389.12	3:20:02 p.m.
Penguin	M01	1759430.026	5429583.077	6397.34	3:21:13 p.m.
Penguin	M01	1759440.727	5429604.836	6430.67	3:26:01 p.m.
Penguin	M01	1759482.824	5429602.247	6441.09	3:27:31 p.m.
Penguin	M01	1759462.59	5429612.02	6450.12	3:28:49 p.m.
Penguin	M01	1759500.496	5429647.622	6458.45	3:30:01 p.m.
Penguin	M01	1759474.36	5429682.518	6466.67	3:31:12 p.m.
Penguin	M07	1758334.811	5409847.819	5370.83	12:53:24 p.m.
Penguin	M07	1757995.243	5410241.693	5440.39	1:03:25 p.m.
Penguin	M07	1758011.205	5410329.541	5451.27	1:04:59 p.m.
Penguin	M07	1758034.609	5410409.894	5458.56	1:06:02 p.m.
Penguin	M07	1758033.346	5410409.478	5465.74	1:07:04 p.m.
Penguin	M07	1756688.654	5413448.946	5767.36	1:50:30 p.m.
Penguin	M07	1756435.396	5413480.64	5779.51	1:52:15 p.m.
Penguin	M07	1756380.297	5413527.261	5790.97	1:53:54 p.m.
Penguin	M07	1756156.649	5413512.986	5801.62	1:55:26 p.m.
Penguin	M07	1756167.02	5413516.983	5813.08	1:57:05 p.m.
Penguin	M07	1755913.689	5413487.235	5830.56	1:59:36 p.m.
Penguin	M07	1756306.502	5417322.005	6296.06	3:06:38 p.m.
Penguin	M07	1756160.04	5417160.327	6303.24	3:07:40 p.m.
Penguin	M07	1756125.174	5417200.066	6310.42	3:08:42 p.m.
Penguin	M07	1756052.788	5417335.028	6365.16	3:16:35 p.m.
Penguin	M07	1755985.724	5417363.685	6379.51	3:18:39 p.m.
Penguin	M07	1755805.118	5417453.989	6398.61	3:21:24 p.m.
Penguin	M07	1755940.695	5417347.216	6427.31	3:25:32 p.m.
Penguin	M07	1755944.665	5417294.592	6441.67	3:27:36 p.m.
Penguin	M07	1755798.997	5417406.691	6469.68	3:31:38 p.m.
Penguin	M07	1755798.945	5417225.305	6493.87	3:35:07 p.m.
Penguin	M07	1755718.05	5417264.366	6508.91	3:37:17 p.m.
Penguin	M07	1755752.859	5417338.594	6523.61	3:39:24 p.m.
Penguin	M07	1756346.636	5427902.598	1612.27	3:52:10 a.m.
Penguin	M07	1756349.161	5427899.211	1618.17	3:53:01 a.m.
Penguin	M07	1756349.97	5427878.423	1624.07	3:53:52 a.m.
Penguin	M07	1756348.449	5427866.127	1629.98	3:54:43 a.m.
Penguin	M07	1756339.77	5427820.995	1637.15	3:55:45 a.m.
Penguin	M07	1756323.809	5427670.944	1656.6	3:58:33 a.m.
Penguin	M07	1755671.132	5425851.123	1844.44	4:25:36 a.m.
Penguin	M07	1755669.476	5425832.498	1850.35	4:26:27 a.m.
Penguin	M07	1755668.094	5425826.641	1856.25	4:27:18 a.m.
Penguin	M07	1755253.033	5422734.782	2125	5:06:00 a.m.
Penguin	M07	1755163.641	5422555.754	2139.12	5:08:02 a.m.
Penguin	M07	1755151.649	5422535.24	2145.02	5:08:53 a.m.
Penguin	M07	1755154.099	5422528.412	2150.93	5:09:44 a.m.
Penguin	M07	1755131.991	5422508.558	2156.83	5:10:35 a.m.
Penguin	M07	1755132.235	5422519.993	2162.73	5:11:26 a.m.
Penguin	M07	1755124.292	5422508.723	2169.1	5:12:21 a.m.
Penguin	M07	1755119.233	5422510.941	2175	5:13:12 a.m.
Penguin	M07	1755101.043	5422498.112	2181.13	5:14:05 a.m.
Penguin	M07	1755085.169	5422472.238	2187.04	5:14:56 a.m.
Penguin	M07	1755074.58	5422454.692	2192.82	5:15:46 a.m.
Penguin	M07	1754271.189	5418916.007	2473.15	5:56:08 a.m.
Penguin	M07	1754419.238	5418375.143	2521.64	6:03:07 a.m.
Penguin	M07	1754468.657	5418357.985	2528.82	6:04:09 a.m.
Penguin	M07	1754521.002	5418238.685	2542.01	6:06:03 a.m.
Penguin	M07	1754550.706	5418195.621	2553.82	6:07:45 a.m.
Penguin	M07	1754554.636	5418199.425	2559.72	6:08:36 a.m.
Penguin	M07	1754559.809	5418202.647	2565.62	6:09:27 a.m.
Penguin	M07	1754572.777	5418210.479	2572.92	6:10:30 a.m.
Penguin	M07	1754714.007	5418010.419	2592.94	6:13:23 a.m.
Penguin	M07	1754714.024	5418011.196	2599.07	6:14:16 a.m.
Penguin	M07	1754828.45	5417810.039	2612.27	6:16:10 a.m.
Penguin	M07	1754926.076	5417598.243	2630.21	6:18:45 a.m.
Penguin	M07	1755154.769	5415756.94	2815.39	6:45:25 a.m.
Penguin	M07	1755361.696	5411546.608	3115.16	7:28:35 a.m.
Penguin	M07	1755360.407	5411544.97	3121.06	7:29:26 a.m.
Penguin	M07	1755315.379	5411530.72	3132.87	7:31:08 a.m.
Penguin	M07	1755309.084	5411533.41	3138.77	7:31:59 a.m.
Penguin	M07	1755302.824	5411537.765	3144.91	7:32:52 a.m.
Penguin	M07	1755297.854	5411543.759	3150.81	7:33:43 a.m.
Penguin	M07	1755291.639	5411550.224	3156.71	7:34:34 a.m.
Penguin	M07	1755261.141	5407342.067	3524.07	8:27:28 a.m.
Penguin	M07	1755262.067	5407326.83	3530.21	8:28:21 a.m.
Penguin	M07	1755258.242	5407327.69	3536.11	8:29:12 a.m.
Penguin	M07	1755227.822	5407276.693	3542.13	8:30:04 a.m.
Penguin	M07	1755282.753	5407220.418	3549.31	8:31:06 a.m.
Penguin	M07	1755261.03	5407158.126	3556.02	8:32:04 a.m.
Penguin	M07	1755202.773	5406822.592	3577.89	8:35:13 a.m.
Penguin	M07	1755177.776	5406786.696	3585.07	8:36:15 a.m.
Penguin	M07	1755152.165	5406660.063	3598.26	8:38:09 a.m.
Penguin	M07	1755148.169	5406652.929	3604.17	8:39:00 a.m.
Penguin	M07	1755146.871	5406650.846	3611.34	8:40:02 a.m.
Penguin	M07	1755171.718	5406563.117	3618.52	8:41:04 a.m.
Penguin	M07	1755163.425	5406534.859	3625.69	8:42:06 a.m.
Penguin	M07	1755499.568	5404445.031	3907.64	9:22:42 a.m.
Penguin	M07	1755505.124	5404466.461	3913.54	9:23:33 a.m.
Penguin	M07	1755503.927	5404469.041	3919.44	9:24:24 a.m.
Penguin	M07	1755502.062	5404502.627	3925.35	9:25:15 a.m.
Penguin	M07	1755504.948	5404516.449	3931.25	9:26:06 a.m.
Penguin	M07	1755506.631	5404536.407	3937.15	9:26:57 a.m.
Penguin	M07	1755512.261	5404561.278	3943.06	9:27:48 a.m.
Penguin	M07	1755517.581	5404571.716	3948.96	9:28:39 a.m.
Penguin	M07	1755524.418	5404594.451	3954.86	9:29:30 a.m.
Penguin	M07	1755519.271	5404592.007	3960.76	9:30:21 a.m.
Penguin	M07	1755534.968	5404611.218	3966.67	9:31:12 a.m.
Penguin	M07	1755574.753	5404624.356	3972.57	9:32:03 a.m.
Penguin	M07	1755515.807	5404609.521	3979.86	9:33:06 a.m.
Penguin	M07	1755536.021	5404539.995	3986	9:33:59 a.m.
Penguin	M07	1755561.4	5404535.671	3991.9	9:34:50 a.m.
Penguin	M07	1755575.44	5404536.146	3998.38	9:35:46 a.m.
Penguin	M07	1755715.025	5404390.733	4027.08	9:39:54 a.m.
Penguin	M07	1755822.265	5404283.004	4048.38	9:42:58 a.m.
Penguin	M07	1757610.377	5402898.768	4423.84	10:37:02 a.m.
Penguin	M07	1757735.503	5402969.789	4436.46	10:38:51 a.m.
Penguin	M07	1757782.626	5403024.631	4443.63	10:39:53 a.m.
Penguin	M07	1757907.516	5403084.658	4457.99	10:41:57 a.m.
Penguin	M07	1757900.113	5403330.085	4478.47	10:44:54 a.m.
Penguin	M07	1757998.154	5403441.129	4484.61	10:45:47 a.m.
Penguin	M07	1757997.504	5403472.467	4490.51	10:46:38 a.m.
Penguin	M07	1757989.039	5403490.092	4496.41	10:47:29 a.m.
Penguin	M07	1757990.476	5403498.503	4502.31	10:48:20 a.m.
Penguin	M07	1757983.558	5403533.423	4508.22	10:49:11 a.m.
Penguin	M07	1757974.071	5403565.399	4514.12	10:50:02 a.m.
Penguin	M07	1757970.779	5403590.464	4520.02	10:50:53 a.m.
Penguin	M07	1757968.99	5403623.161	4525.93	10:51:44 a.m.
Penguin	M07	1757977.354	5403654.302	4533.1	10:52:46 a.m.
Penguin	M07	1758040.731	5403699.901	4540.28	10:53:48 a.m.
Penguin	M07	1758096.394	5403679.242	4546.41	10:54:41 a.m.
Penguin	M07	1758096.413	5403680.13	4552.31	10:55:32 a.m.
Penguin	M07	1758290.973	5409887.768	5376.74	12:54:15 p.m.
Penguin	M07	1758245.724	5409916.751	5382.64	12:55:06 p.m.
Penguin	M07	1758202.998	5409946.456	5388.54	12:55:57 p.m.
Penguin	M07	1758152.82	5409983.21	5394.44	12:56:48 p.m.
Penguin	M07	1758116.499	5410011.552	5400.35	12:57:39 p.m.
Penguin	M07	1758080.295	5410049.111	5406.25	12:58:30 p.m.
Penguin	M07	1758048.029	5410090.916	5413.54	12:59:33 p.m.
Penguin	M07	1758053.658	5410229.864	5426.62	1:01:26 p.m.
Penguin	M07	1757999.632	5410266.59	5433.22	1:02:23 p.m.
Penguin	M07	1755650.234	5415354.765	5999.54	2:23:56 p.m.
Penguin	M07	1755831.054	5415455.62	6014.81	2:26:08 p.m.
Penguin	M07	1755835.244	5415471.525	6020.72	2:26:59 p.m.
Penguin	M07	1755834.346	5415491.982	6026.62	2:27:50 p.m.
Penguin	M07	1755840.991	5415501.503	6032.52	2:28:41 p.m.
Penguin	M07	1755845.403	5415527.733	6038.43	2:29:32 p.m.
Penguin	M07	1755835.383	5415540.167	6044.33	2:30:23 p.m.
Penguin	M07	1755835.995	5415568.589	6050.23	2:31:14 p.m.
Penguin	M07	1755838.887	5415582.522	6057.41	2:32:16 p.m.
Penguin	M07	1755892.765	5415715.209	6071.87	2:34:21 p.m.
Penguin	M07	1756001.737	5415854.373	6084.37	2:36:09 p.m.
Penguin	M07	1756010.721	5415855.957	6090.74	2:37:04 p.m.
Penguin	M07	1756084.646	5415971.661	6097.34	2:38:01 p.m.
Penguin	M07	1756092.357	5415972.383	6104.51	2:39:03 p.m.
Penguin	M07	1756228.771	5416084.294	6111.81	2:40:06 p.m.
Penguin	M07	1756331.759	5416123.947	6121.76	2:41:32 p.m.
Penguin	M07	1756387.128	5416146.967	6128.24	2:42:28 p.m.
Penguin	M07	1756460.689	5416303.44	6148.73	2:45:25 p.m.
Penguin	M07	1756430.133	5416306.21	6158.22	2:46:47 p.m.
Penguin	M07	1756404.968	5416384.285	6165.39	2:47:49 p.m.
Penguin	M07	1756393.664	5416511.6	6179.75	2:49:53 p.m.
Penguin	M07	1756375.451	5416551.426	6186.92	2:50:55 p.m.
Penguin	M07	1756377.078	5416925.162	6237.73	2:58:14 p.m.
Penguin	M07	1756341.958	5416953.023	6248.03	2:59:43 p.m.
Penguin	M07	1756181.932	5417228.944	6274.42	3:03:31 p.m.
Penguin	M07	1756883.232	5430079.978	1382.52	3:19:05 a.m.
Penguin	M07	1756881.765	5430070.235	1388.31	3:19:55 a.m.
Penguin	M07	1756873.72	5430054.747	1394.33	3:20:47 a.m.
Penguin	M07	1756858.689	5430006.754	1406.13	3:22:29 a.m.
Penguin	M07	1756854.635	5429997.511	1413.19	3:23:30 a.m.
Penguin	M07	1756831.888	5429953.128	1419.68	3:24:26 a.m.
Penguin	M07	1756813.777	5429882.764	1426.85	3:25:28 a.m.
Penguin	M07	1756789.935	5429783.644	1434.26	3:26:32 a.m.
Penguin	M07	1756781.362	5429743.62	1441.44	3:27:34 a.m.
Penguin	M07	1756734.774	5429537.805	1463.08	3:30:41 a.m.
Penguin	M07	1756702.496	5429346.564	1475.81	3:32:31 a.m.
Penguin	M07	1756668.108	5429174.03	1501.16	3:36:10 a.m.
Penguin	M07	1756591.709	5429011.73	1509.03	3:37:18 a.m.
Penguin	M07	1756595.502	5428892.132	1516.44	3:38:22 a.m.
Penguin	M07	1756590.312	5428888.468	1523.61	3:39:24 a.m.
Penguin	M07	1756538.04	5428655.671	1545.49	3:42:33 a.m.
Penguin	M07	1756484.596	5428430.564	1559.37	3:44:33 a.m.
Penguin	M07	1756473.585	5428393.924	1570.14	3:46:06 a.m.
Penguin	M07	1756379.076	5428101.944	1593.17	3:49:25 a.m.
Penguin	M07	1756270.175	5427498.821	1676.39	4:01:24 a.m.
Penguin	M07	1756274.018	5427498.295	1682.29	4:02:15 a.m.
Penguin	M07	1756195.975	5427258.386	1702.78	4:05:12 a.m.
Penguin	M07	1756146.867	5426992.53	1724.31	4:08:18 a.m.
Penguin	M07	1756112.943	5426961.492	1735.3	4:09:53 a.m.
Penguin	M07	1755965.406	5426757.84	1754.75	4:12:41 a.m.
Penguin	M07	1755801.168	5426489.788	1778.94	4:16:10 a.m.
Penguin	M07	1755882.692	5426119.829	1804.4	4:19:50 a.m.
Penguin	M07	1755696.426	5426195.021	1811.57	4:20:52 a.m.
Penguin	M07	1755687.609	5425963.399	1825.35	4:22:51 a.m.
Penguin	M07	1755687.602	5425963.066	1831.25	4:23:42 a.m.
Penguin	M07	1755656.712	5425713.7	1873.73	4:29:49 a.m.
Penguin	M07	1755569.3	5425151.983	1916.78	4:36:01 a.m.
Penguin	M07	1755520.92	5424445.478	1974.42	4:44:19 a.m.
Penguin	M07	1755524.13	5424356.883	1981.6	4:45:21 a.m.
Penguin	M07	1755493.957	5424261.783	1992.59	4:46:56 a.m.
Penguin	M07	1755426.584	5423977.987	2015.51	4:50:14 a.m.
Penguin	M07	1755429.274	5423685.138	2036.11	4:53:12 a.m.
Penguin	M07	1755400.303	5423524.812	2045.37	4:54:32 a.m.
Penguin	M07	1755397.141	5423439.686	2054.05	4:55:47 a.m.
Penguin	M07	1755394.797	5423388.864	2061.92	4:56:55 a.m.
Penguin	M07	1755411.823	5423288.532	2069.1	4:57:57 a.m.
Penguin	M07	1755376.91	5423210.417	2076.27	4:58:59 a.m.
Penguin	M07	1755307.402	5423127.599	2082.75	4:59:55 a.m.
Penguin	M07	1755319.397	5422909.526	2106.71	5:03:22 a.m.
Penguin	M07	1755232.966	5422751.651	2113.89	5:04:24 a.m.
Penguin	M07	1755054.929	5422432.231	2199.31	5:16:42 a.m.
Penguin	M07	1755032.611	5422343.737	2205.32	5:17:34 a.m.
Penguin	M07	1755034.409	5422369.135	2211.57	5:18:28 a.m.
Penguin	M07	1754991.607	5422156.454	2229.63	5:21:04 a.m.
Penguin	M07	1754954.616	5422039.394	2236.81	5:22:06 a.m.
Penguin	M07	1754900.454	5421835.508	2254.86	5:24:42 a.m.
Penguin	M07	1754796.098	5421436.868	2285.07	5:29:03 a.m.
Penguin	M07	1754798.692	5421436.813	2292.25	5:30:05 a.m.
Penguin	M07	1754724.276	5421181.708	2306.6	5:32:09 a.m.
Penguin	M07	1754646.402	5420944.782	2331.13	5:35:41 a.m.
Penguin	M07	1754550.235	5420685.808	2348.15	5:38:08 a.m.
Penguin	M07	1754513.927	5420600.166	2355.09	5:39:08 a.m.
Penguin	M07	1754444.879	5420419.475	2375.35	5:42:03 a.m.
Penguin	M07	1754365.53	5420230.45	2385.42	5:43:30 a.m.
Penguin	M07	1754235.963	5419120.578	2459.03	5:54:06 a.m.
Penguin	M07	1754245.13	5419071.621	2465.97	5:55:06 a.m.
Penguin	M07	1754272.434	5418915.536	2479.75	5:57:05 a.m.
Penguin	M07	1754327.707	5418693.655	2494.1	5:59:09 a.m.
Penguin	M07	1754402.242	5418535.675	2508.33	6:01:12 a.m.
Penguin	M07	1754441.315	5418453.092	2514.47	6:02:05 a.m.
Penguin	M07	1754947.52	5417583.789	2637.27	6:19:46 a.m.
Penguin	M07	1755047.004	5417463.032	2643.87	6:20:43 a.m.
Penguin	M07	1755085.298	5417403.343	2651.04	6:21:45 a.m.
Penguin	M07	1755174.575	5417337.452	2658.56	6:22:50 a.m.
Penguin	M07	1755175.829	5417337.425	2665.63	6:23:51 a.m.
Penguin	M07	1755293.589	5416996.344	2691.9	6:27:38 a.m.
Penguin	M07	1755353.993	5416778.119	2713.31	6:30:43 a.m.
Penguin	M07	1755381.309	5416561.824	2726.04	6:32:33 a.m.
Penguin	M07	1755381.281	5416560.492	2736.69	6:34:05 a.m.
Penguin	M07	1755361.176	5416336.884	2751.04	6:36:09 a.m.
Penguin	M07	1755310.739	5416188.791	2761.57	6:37:40 a.m.
Penguin	M07	1755266.213	5416074.449	2773.38	6:39:22 a.m.
Penguin	M07	1755255.577	5416054.35	2779.28	6:40:13 a.m.
Penguin	M07	1755240.006	5416042.022	2792.01	6:42:03 a.m.
Penguin	M07	1755228.142	5415968.522	2798.03	6:42:55 a.m.
Penguin	M07	1755165.363	5415896.113	2805.21	6:43:57 a.m.
Penguin	M07	1755079.165	5415269.161	2851.16	6:50:34 a.m.
Penguin	M07	1755090.631	5414968.901	2865.39	6:52:37 a.m.
Penguin	M07	1755040.406	5414888.669	2872.57	6:53:39 a.m.
Penguin	M07	1755055.446	5414755.278	2890.74	6:56:16 a.m.
Penguin	M07	1755078.3	5414393.348	2904.75	6:58:17 a.m.
Penguin	M07	1755034.721	5414326.526	2911.92	6:59:19 a.m.
Penguin	M07	1755083.742	5414171.191	2919.1	7:00:21 a.m.
Penguin	M07	1755068.464	5413934.261	2939.58	7:03:18 a.m.
Penguin	M07	1755068.749	5413530.05	2957.52	7:05:53 a.m.
Penguin	M07	1755188.641	5412816.038	2997.57	7:11:39 a.m.
Penguin	M07	1755186.578	5412778.316	3004.63	7:12:40 a.m.
Penguin	M07	1755195.102	5412641.732	3011.11	7:13:36 a.m.
Penguin	M07	1755179.073	5412607.753	3018.29	7:14:38 a.m.
Penguin	M07	1755161.981	5412465.72	3025.46	7:15:40 a.m.
Penguin	M07	1755195.747	5412254.839	3039.24	7:17:39 a.m.
Penguin	M07	1755211.73	5412165.969	3046.41	7:18:41 a.m.
Penguin	M07	1755248.536	5412038.441	3053.59	7:19:43 a.m.
Penguin	M07	1755241.465	5412008.935	3060.76	7:20:45 a.m.
Penguin	M07	1755249.851	5411803.708	3075.12	7:22:49 a.m.
Penguin	M07	1755323.341	5411601.749	3109.26	7:27:44 a.m.
Penguin	M07	1755514.192	5410276.834	3288.66	7:53:34 a.m.
Penguin	M07	1755512.434	5410195.119	3295.83	7:54:36 a.m.
Penguin	M07	1755498.329	5409955.163	3310.19	7:56:40 a.m.
Penguin	M07	1755486.762	5409891.432	3316.67	7:57:36 a.m.
Penguin	M07	1755486.405	5409812.686	3323.84	7:58:38 a.m.
Penguin	M07	1755496.8	5409763.7	3331.02	7:59:40 a.m.
Penguin	M07	1755502.388	5409666.054	3338.19	8:00:42 a.m.
Penguin	M07	1755512.534	5409547.206	3345.37	8:01:44 a.m.
Penguin	M07	1755507.686	5409438.454	3352.08	8:02:42 a.m.
Penguin	M07	1755503.808	5409436.872	3357.99	8:03:33 a.m.
Penguin	M07	1755479.174	5409301.777	3365.16	8:04:35 a.m.
Penguin	M07	1755422.6	5409041.519	3386.46	8:07:39 a.m.
Penguin	M07	1755409.769	5408918.943	3393.63	8:08:41 a.m.
Penguin	M07	1755403.687	5408814.884	3403.94	8:10:10 a.m.
Penguin	M07	1755376.786	5408690.834	3411.46	8:11:15 a.m.
Penguin	M07	1755360.813	5408538.669	3425.12	8:13:13 a.m.
Penguin	M07	1755361.526	5408334.827	3437.38	8:14:59 a.m.
Penguin	M07	1755327.765	5408249.135	3444.56	8:16:01 a.m.
Penguin	M07	1755344.972	5408217.775	3452.08	8:17:06 a.m.
Penguin	M07	1755299.974	5408021.358	3469.1	8:19:33 a.m.
Penguin	M07	1755306.805	5407927.129	3476.27	8:20:35 a.m.
Penguin	M07	1755295.18	5407740.103	3490.28	8:22:36 a.m.
Penguin	M07	1755250.296	5407610.996	3503.59	8:24:31 a.m.
Penguin	M07	1755242.534	5407486.979	3509.49	8:25:22 a.m.
Penguin	M07	1755267.92	5407420.342	3516.67	8:26:24 a.m.
Penguin	M07	1755120.088	5406473.476	3639	8:44:01 a.m.
Penguin	M07	1755109.568	5406341.52	3646.06	8:45:02 a.m.
Penguin	M07	1755095.505	5406340.156	3653.24	8:46:04 a.m.
Penguin	M07	1755113.227	5406333	3660.42	8:47:06 a.m.
Penguin	M07	1755066.276	5406223.82	3673.73	8:49:01 a.m.
Penguin	M07	1755074.1	5406172.001	3679.86	8:49:54 a.m.
Penguin	M07	1754987.629	5406003.909	3694.21	8:51:58 a.m.
Penguin	M07	1754985.074	5405884.889	3700.69	8:52:54 a.m.
Penguin	M07	1754985.019	5405882.336	3707.87	8:53:56 a.m.
Penguin	M07	1754982.127	5405747.661	3715.05	8:54:58 a.m.
Penguin	M07	1754976.833	5405680.018	3721.87	8:55:57 a.m.
Penguin	M07	1754963.507	5405475.588	3740.05	8:58:34 a.m.
Penguin	M07	1754994.683	5405324.964	3754.51	9:00:39 a.m.
Penguin	M07	1755018.834	5405201.15	3760.42	9:01:30 a.m.
Penguin	M07	1755017.482	5405196.514	3766.32	9:02:21 a.m.
Penguin	M07	1755840.639	5404248.284	4055.56	9:44:00 a.m.
Penguin	M07	1757322.244	5402772.874	4403.13	10:34:03 a.m.
Penguin	M07	1757500.452	5402824.08	4417.48	10:36:07 a.m.
Penguin	M07	1757659.15	5402914.586	4429.75	10:37:53 a.m.
Penguin	M07	1758668.925	5403873.837	4620.37	11:05:20 a.m.
Penguin	M07	1758742.962	5403879.873	4627.55	11:06:22 a.m.
Penguin	M07	1758823.919	5403911.97	4634.72	11:07:24 a.m.
Penguin	M07	1758901.924	5403980.567	4641.9	11:08:26 a.m.
Penguin	M07	1758979.11	5404015.745	4649.07	11:09:28 a.m.
Penguin	M07	1759029.792	5404060.838	4656.25	11:10:30 a.m.
Penguin	M07	1759084.351	5404107.51	4663.43	11:11:32 a.m.
Penguin	M07	1759243.492	5404215.858	4677.78	11:13:36 a.m.
Penguin	M07	1759252.575	5404339.846	4684.95	11:14:38 a.m.
Penguin	M07	1759274.511	5404349.914	4692.13	11:15:40 a.m.
Penguin	M07	1759432.64	5404642.675	4717.48	11:19:19 a.m.
Penguin	M07	1759463.235	5404761.077	4724.65	11:20:21 a.m.
Penguin	M07	1759526.596	5404857.984	4731.83	11:21:23 a.m.
Penguin	M07	1759581.056	5404960.196	4738.43	11:22:20 a.m.
Penguin	M07	1759621.853	5405018.611	4744.33	11:23:11 a.m.
Penguin	M07	1759699.58	5405130.416	4758.8	11:25:16 a.m.
Penguin	M07	1759868.353	5405385.61	4793.63	11:30:17 a.m.
Penguin	M07	1759913.463	5405465.033	4800.81	11:31:19 a.m.
Penguin	M07	1759924.603	5405568.203	4807.99	11:32:21 a.m.
Penguin	M07	1759950.888	5405661.262	4815.16	11:33:23 a.m.
Penguin	M07	1759986.333	5405764.337	4822.34	11:34:25 a.m.
Penguin	M07	1759996.665	5405827.202	4829.51	11:35:27 a.m.
Penguin	M07	1760018.375	5405943.689	4836.69	11:36:29 a.m.
Penguin	M07	1760006.46	5406039.261	4843.87	11:37:31 a.m.
Penguin	M07	1760037.477	5406115.775	4851.04	11:38:33 a.m.
Penguin	M07	1760040.934	5406215.227	4857.18	11:39:26 a.m.
Penguin	M07	1760050.531	5406301.435	4864.24	11:40:27 a.m.
Penguin	M07	1760045.627	5406310.097	4870.95	11:41:25 a.m.
Penguin	M07	1760075.41	5406391.192	4878.13	11:42:27 a.m.
Penguin	M07	1760071.459	5406499.362	4885.3	11:43:29 a.m.
Penguin	M07	1760075.067	5406605.586	4892.48	11:44:31 a.m.
Penguin	M07	1760080.361	5406727.547	4899.65	11:45:33 a.m.
Penguin	M07	1760012.37	5406939.219	4921.3	11:48:40 a.m.
Penguin	M07	1760005.696	5407041.45	4928.47	11:49:42 a.m.
Penguin	M07	1760019.178	5407189.889	4934.61	11:50:35 a.m.
Penguin	M07	1759982.176	5407303.456	4948.26	11:52:33 a.m.
Penguin	M07	1759942.395	5407404.754	4955.44	11:53:35 a.m.
Penguin	M07	1759941.719	5407491.19	4962.62	11:54:37 a.m.
Penguin	M07	1759924.917	5407653.073	4969.79	11:55:39 a.m.
Penguin	M07	1759886.149	5407743.684	4976.97	11:56:41 a.m.
Penguin	M07	1759882.986	5407831.064	4984.14	11:57:43 a.m.
Penguin	M07	1759880.254	5407937.873	4991.32	11:58:45 a.m.
Penguin	M07	1759821.821	5408065.02	4998.5	11:59:47 a.m.
Penguin	M07	1759765.78	5408239.99	5012.85	12:01:51 p.m.
Penguin	M07	1759689.464	5408476.945	5027.55	12:03:58 p.m.
Penguin	M07	1759665.311	5408541.017	5034.72	12:05:00 p.m.
Penguin	M07	1759623.961	5408515.16	5041.9	12:06:02 p.m.
Penguin	M07	1759528.349	5408574.923	5049.07	12:07:04 p.m.
Penguin	M07	1759563.763	5408676.334	5056.25	12:08:06 p.m.
Penguin	M07	1759461.192	5408765.464	5063.54	12:09:09 p.m.
Penguin	M07	1759426.442	5408868.313	5070.72	12:10:11 p.m.
Penguin	M07	1759340.601	5408962.181	5085.07	12:12:15 p.m.
Penguin	M07	1758030.758	5410700.227	5480.09	1:09:08 p.m.
Penguin	M07	1758026.862	5410812.613	5487.27	1:10:10 p.m.
Penguin	M07	1758012.796	5410868.904	5493.98	1:11:08 p.m.
Penguin	M07	1757955.784	5411178.615	5507.87	1:13:08 p.m.
Penguin	M07	1757945.368	5411287.255	5515.05	1:14:10 p.m.
Penguin	M07	1757933.519	5411326.502	5522.22	1:15:12 p.m.
Penguin	M07	1757929.358	5411488.101	5529.4	1:16:14 p.m.
Penguin	M07	1757929.806	5411566.069	5536.57	1:17:16 p.m.
Penguin	M07	1757895.824	5411705.77	5543.52	1:18:16 p.m.
Penguin	M07	1757902.678	5411786.152	5550.69	1:19:18 p.m.
Penguin	M07	1757865.926	5412028.883	5564.24	1:21:15 p.m.
Penguin	M07	1757842.427	5412120.48	5570.14	1:22:06 p.m.
Penguin	M07	1757823.165	5412176.439	5576.04	1:22:57 p.m.
Penguin	M07	1757817.977	5412229.87	5583.22	1:23:59 p.m.
Penguin	M07	1757765.418	5412392.08	5596.18	1:25:51 p.m.
Penguin	M07	1757749.618	5412430.524	5603.36	1:26:53 p.m.
Penguin	M07	1757744.728	5412497.611	5610.65	1:27:56 p.m.
Penguin	M07	1757714.025	5412611.802	5625.46	1:30:04 p.m.
Penguin	M07	1757712.575	5412779.228	5636.11	1:31:36 p.m.
Penguin	M07	1757569.425	5412939.967	5643.29	1:32:38 p.m.
Penguin	M07	1757535.575	5412909.825	5650.58	1:33:41 p.m.
Penguin	M07	1757508.61	5412961.618	5657.75	1:34:43 p.m.
Penguin	M07	1757522.862	5412971.083	5667.71	1:36:09 p.m.
Penguin	M07	1757391.357	5413025.596	5676.97	1:37:29 p.m.
Penguin	M07	1757338.745	5413070.838	5683.22	1:38:23 p.m.
Penguin	M07	1757314.997	5413093.792	5694.21	1:39:58 p.m.
Penguin	M07	1757237.63	5413173.451	5703.13	1:41:15 p.m.
Penguin	M07	1757201.482	5413210.67	5710.3	1:42:17 p.m.
Penguin	M07	1756976.796	5413383.386	5735.07	1:45:51 p.m.
Penguin	M07	1756976.851	5413385.939	5742.25	1:46:53 p.m.
Penguin	M07	1756799.332	5413435.996	5749.42	1:47:55 p.m.
Penguin	M07	1756796.878	5413438.493	5756.6	1:48:57 p.m.
Penguin	M07	1755806.961	5413567.176	5839.93	2:00:57 p.m.
Penguin	M07	1755743.139	5413624.421	5847.11	2:01:59 p.m.
Penguin	M07	1755701.257	5413694.856	5854.28	2:03:01 p.m.
Penguin	M07	1755662.008	5413767.234	5860.65	2:03:56 p.m.
Penguin	M07	1755591.98	5413893.812	5866.55	2:04:47 p.m.
Penguin	M07	1755581.484	5413938.468	5873.73	2:05:49 p.m.
Penguin	M07	1755531.482	5413985.306	5880.9	2:06:51 p.m.
Penguin	M07	1755506.372	5414065.931	5888.08	2:07:53 p.m.
Penguin	M07	1755429.324	5414220.205	5895.25	2:08:55 p.m.
Penguin	M07	1755421.515	5414273.245	5902.43	2:09:57 p.m.
Penguin	M07	1755430.552	5414335.809	5909.03	2:10:54 p.m.
Penguin	M07	1755439.978	5414478.783	5916.2	2:11:56 p.m.
Penguin	M07	1755458.648	5414514.815	5923.38	2:12:58 p.m.
Penguin	M07	1755479.817	5414612.663	5930.56	2:14:00 p.m.
Penguin	M07	1755499.803	5414826.721	5952.08	2:17:06 p.m.
Penguin	M07	1755489.695	5414893.473	5962.85	2:18:39 p.m.
Penguin	M07	1755525.148	5415056.659	5971.06	2:19:50 p.m.
Penguin	M07	1755525.485	5415072.314	5978.24	2:20:52 p.m.
Penguin	M07	1756359.117	5416744.162	6223.26	2:56:09 p.m.
Penguin	M07	1754296.047	5420084.089	2392.82	5:44:34 a.m.
Penguin	M07	1754303.766	5420088.923	2398.73	5:45:25 a.m.
Penguin	M07	1754247.542	5419967.716	2405.9	5:46:27 a.m.
Penguin	M07	1754231.161	5419917.637	2413.19	5:47:30 a.m.
Penguin	M07	1754202.4	5419706.43	2427.55	5:49:34 a.m.
Penguin	M07	1754170.957	5419487.173	2434.61	5:50:35 a.m.
Penguin	M07	1754172.283	5419490.476	2444.79	5:52:03 a.m.
Penguin	M07	1754215.084	5419279.858	2452.2	5:53:07 a.m.
Penguin	M07	1755145.669	5415749.916	2822.57	6:46:27 a.m.
Penguin	M07	1755106.58	5415533.822	2829.28	6:47:25 a.m.
Penguin	M07	1755106.616	5415535.488	2836.46	6:48:27 a.m.
Penguin	M07	1755083.945	5415312.712	2843.98	6:49:32 a.m.
Penguin	M07	1755255.735	5411602.756	3095.95	7:25:49 a.m.
Penguin	M07	1755329.111	5411691.374	3103.12	7:26:51 a.m.
Penguin	M07	1755290.912	5411516.361	3163.31	7:35:31 a.m.
Penguin	M07	1755313.085	5411423.913	3169.21	7:36:22 a.m.
Penguin	M07	1755318.3	5411367.041	3176.39	7:37:24 a.m.
Penguin	M07	1755373.469	5411203.573	3190.74	7:39:28 a.m.
Penguin	M07	1755396.078	5411127.666	3197.34	7:40:25 a.m.
Penguin	M07	1755495.499	5410888.269	3211.11	7:42:24 a.m.
Penguin	M07	1755527.046	5410812.17	3217.13	7:43:16 a.m.
Penguin	M07	1755520.503	5410807.201	3224.31	7:44:18 a.m.
Penguin	M07	1755533.661	5410707.837	3238.08	7:46:17 a.m.
Penguin	M07	1755465.992	5410701.628	3243.98	7:47:08 a.m.
Penguin	M07	1755466.247	5410713.508	3249.88	7:47:59 a.m.
Penguin	M07	1755454.228	5410570.478	3255.79	7:48:50 a.m.
Penguin	M07	1755454.247	5410571.366	3262.96	7:49:52 a.m.
Penguin	M07	1755507.732	5410392.271	3276.27	7:51:47 a.m.
Penguin	M07	1755039.583	5404981.215	3778.24	9:04:04 a.m.
Penguin	M07	1755035.779	5404982.963	3784.72	9:05:00 a.m.
Penguin	M07	1755067.734	5404868.755	3790.62	9:05:51 a.m.
Penguin	M07	1755152.229	5404824.952	3804.98	9:07:55 a.m.
Penguin	M07	1755164.051	5404784.376	3812.15	9:08:57 a.m.
Penguin	M07	1755212.945	5404747.336	3818.29	9:09:50 a.m.
Penguin	M07	1755214.245	5404745.641	3825.46	9:10:52 a.m.
Penguin	M07	1755332.403	5404613.027	3839.81	9:12:56 a.m.
Penguin	M07	1755408.123	5404638.944	3861.34	9:16:02 a.m.
Penguin	M07	1755443.171	5404668.624	3868.52	9:17:04 a.m.
Penguin	M07	1755434.683	5404569.281	3881.25	9:18:54 a.m.
Penguin	M07	1755429.646	5404571.945	3888.54	9:19:57 a.m.
Penguin	M07	1755490.425	5404435.453	3901.74	9:21:51 a.m.
Penguin	M07	1755739.332	5404394.873	4034.26	9:40:56 a.m.
Penguin	M07	1755913.274	5404189.51	4062.85	9:45:03 a.m.
Penguin	M07	1755880.12	5404247.431	4070.02	9:46:05 a.m.
Penguin	M07	1755894.742	5404158.919	4077.08	9:47:06 a.m.
Penguin	M07	1755926.543	5404096.361	4083.45	9:48:01 a.m.
Penguin	M07	1755925.457	5404104.049	4090.63	9:49:03 a.m.
Penguin	M07	1755983.29	5404009.604	4097.8	9:50:05 a.m.
Penguin	M07	1756099.489	5403961.327	4112.15	9:52:09 a.m.
Penguin	M07	1756097.459	5403809.638	4147.22	9:57:12 a.m.
Penguin	M07	1756271.253	5403891.516	4161.57	9:59:16 a.m.
Penguin	M07	1756255.054	5403791.341	4168.75	10:00:18 a.m.
Penguin	M07	1756342.388	5403706.029	4175.35	10:01:15 a.m.
Penguin	M07	1756362.216	5403738.589	4182.52	10:02:17 a.m.
Penguin	M07	1756433.491	5403675.284	4189.7	10:03:19 a.m.
Penguin	M07	1756468.44	5403642.647	4196.87	10:04:21 a.m.
Penguin	M07	1756433.788	5403631.18	4203.12	10:05:15 a.m.
Penguin	M07	1756366.929	5403601.638	4210.3	10:06:17 a.m.
Penguin	M07	1756538.854	5403659.003	4217.48	10:07:19 a.m.
Penguin	M07	1756494.455	5403725.614	4224.65	10:08:21 a.m.
Penguin	M07	1756532.961	5403679.902	4235.42	10:09:54 a.m.
Penguin	M07	1756646.23	5403674	4250.46	10:12:04 a.m.
Penguin	M07	1756645.07	5403678.246	4257.64	10:13:06 a.m.
Penguin	M07	1756629.624	5403555.284	4263.77	10:13:59 a.m.
Penguin	M07	1756651.028	5403602.694	4270.95	10:15:01 a.m.
Penguin	M07	1756665.981	5403587.596	4278.12	10:16:03 a.m.
Penguin	M07	1756641.724	5403524.141	4285.3	10:17:05 a.m.
Penguin	M07	1756732.224	5403469.635	4292.48	10:18:07 a.m.
Penguin	M07	1756732.205	5403468.747	4299.65	10:19:09 a.m.
Penguin	M07	1756851.107	5403368.746	4313.77	10:21:11 a.m.
Penguin	M07	1756889.099	5403299.606	4320.95	10:22:13 a.m.
Penguin	M07	1756925.159	5403199.295	4328.13	10:23:15 a.m.
Penguin	M07	1756936.738	5403148.168	4334.03	10:24:06 a.m.
Penguin	M07	1756938.057	5403147.362	4339.93	10:24:57 a.m.
Penguin	M07	1756923.285	5402936.633	4352.43	10:26:45 a.m.
Penguin	M07	1756937.543	5402951.096	4358.68	10:27:39 a.m.
Penguin	M07	1756982.337	5402841.708	4364.58	10:28:30 a.m.
Penguin	M07	1756982.393	5402844.262	4371.18	10:29:27 a.m.
Penguin	M07	1757108.637	5402790.638	4377.08	10:30:18 a.m.
Penguin	M07	1757172.027	5402776.149	4382.99	10:31:09 a.m.
Penguin	M07	1757169.43	5402775.762	4390.16	10:32:11 a.m.
Penguin	M07	1757320.992	5402772.901	4396.76	10:33:08 a.m.
Penguin	M07	1758146.065	5403678.598	4559.49	10:56:34 a.m.
Penguin	M07	1758291.076	5403612.213	4566.2	10:57:32 a.m.
Penguin	M07	1758264.779	5403688.657	4573.15	10:58:32 a.m.
Penguin	M07	1758394.793	5403749.342	4586	11:00:23 a.m.
Penguin	M07	1758397.399	5403753.95	4591.9	11:01:14 a.m.
Penguin	M07	1758582.841	5403840.184	4606.02	11:03:16 a.m.
Penguin	M07	1758593.931	5403824.278	4613.19	11:04:18 a.m.
Penguin	M07	1759757.908	5405177.001	4764.93	11:26:09 a.m.
Penguin	M07	1759732.166	5405164.908	4772.11	11:27:11 a.m.
Penguin	M07	1759796.373	5405243.131	4779.28	11:28:13 a.m.
Penguin	M07	1759864.442	5405325.935	4786.46	11:29:15 a.m.
Penguin	M07	1759298.529	5409077.965	5092.25	12:13:17 p.m.
Penguin	M07	1759306.925	5409057.008	5099.42	12:14:19 p.m.
Penguin	M07	1759199.131	5409023.283	5110.19	12:15:52 p.m.
Penguin	M07	1759128.878	5409191.45	5118.52	12:17:04 p.m.
Penguin	M07	1759179.678	5409240.317	5125.69	12:18:06 p.m.
Penguin	M07	1758931.127	5409422.071	5154.4	12:22:14 p.m.
Penguin	M07	1758819.353	5409439.302	5183.1	12:26:22 p.m.
Penguin	M07	1758674.656	5409414.933	5190.28	12:27:24 p.m.
Penguin	M07	1758638.201	5409436.949	5197.57	12:28:27 p.m.
Penguin	M07	1758616.187	5409481.087	5204.75	12:29:29 p.m.
Penguin	M07	1758559.936	5409648.384	5213.31	12:30:43 p.m.
Penguin	M07	1758562.019	5409743.311	5219.44	12:31:36 p.m.
Penguin	M07	1758580.936	5409790.327	5226.62	12:32:38 p.m.
Penguin	M07	1758447.724	5409649.623	5248.15	12:35:44 p.m.
Penguin	M07	1758368.181	5409509.408	5266.2	12:38:20 p.m.
Penguin	M07	1758487.437	5409596.99	5281.83	12:40:35 p.m.
Penguin	M07	1758412.51	5409671.167	5289	12:41:37 p.m.
Penguin	M07	1758586.317	5409746.111	5307.06	12:44:13 p.m.
Penguin	M07	1758384.562	5409734.428	5323.5	12:46:35 p.m.
Penguin	M07	1758242.474	5409535.488	5348.61	12:50:12 p.m.
Penguin	Mo11	1755746.707	5427051.989	2336	5:36:23 a.m.
Penguin	Mo11	1755742.95	5426876.684	2350	5:38:24 a.m.
Penguin	Mo11	1755748.883	5426793.918	2365.28	5:40:36 a.m.
Penguin	Mo11	1755767.637	5426656.673	2379.63	5:42:40 a.m.
Penguin	Mo11	1755786.911	5426481.207	2394.79	5:44:51 a.m.
Penguin	Mo11	1755797.88	5426336.465	2410.07	5:47:03 a.m.
Penguin	Mo11	1755828.64	5426220.177	2424.31	5:49:06 a.m.
Penguin	Mo11	1755813.486	5425931.488	2454.28	5:53:25 a.m.
Penguin	Mo11	1755822.248	5425805.008	2468.52	5:55:28 a.m.
Penguin	Mo11	1755767.012	5425432.095	2568.29	6:09:50 a.m.
Penguin	Mo11	1755762.42	5425280.467	2583.56	6:12:02 a.m.
Penguin	Mo11	1755751.397	5425121.867	2597.57	6:14:03 a.m.
Penguin	Mo11	1755776.539	5425044.576	2612.38	6:16:11 a.m.
Penguin	Mo11	1755712.776	5424929.871	2627.66	6:18:23 a.m.
Penguin	Mo11	1755684.063	5424844.515	2643.63	6:20:41 a.m.
Penguin	Mo11	1755667.803	5424742.342	2657.64	6:22:42 a.m.
Penguin	Mo11	1755628.055	5424556.256	2686.46	6:26:51 a.m.
Penguin	Mo11	1755597.419	5424435.73	2700.93	6:28:56 a.m.
Penguin	Mo11	1755449.306	5423428.017	2887.15	6:55:45 a.m.
Penguin	Mo11	1755429.129	5423201.302	2917.71	7:00:09 a.m.
Penguin	Mo11	1755438.1	5422963.411	2934.72	7:02:36 a.m.
Penguin	Mo11	1755395.445	5422762.169	2949.65	7:04:45 a.m.
Penguin	Mo11	1755148.227	5421834.879	3842.82	9:13:22 a.m.
Penguin	Mo11	1755122.816	5421903.177	3854.63	9:15:04 a.m.
Penguin	Mo11	1755110.408	5421976.752	3866.44	9:16:46 a.m.
Penguin	Mo11	1755096.325	5422038.477	3878.24	9:18:28 a.m.
Penguin	Mo11	1755084.434	5422136.254	3891.78	9:20:25 a.m.
Penguin	Mo11	1755132.149	5422218.318	3904.28	9:22:13 a.m.
Penguin	Mo11	1755153.853	5422336.814	3917.36	9:24:06 a.m.
Penguin	Mo11	1755247.224	5422463.219	3930.44	9:25:59 a.m.
Penguin	Mo11	1755215.209	5422520.33	3943.52	9:27:52 a.m.
Penguin	Mo11	1755295.097	5422669.904	3956.6	9:29:45 a.m.
Penguin	Mo11	1755337.555	5422744.748	3969.68	9:31:38 a.m.
Penguin	Mo11	1755391.928	5422957.624	3996.06	9:35:26 a.m.
Penguin	Mo11	1755418.581	5423068.461	4009.14	9:37:19 a.m.
Penguin	Mo11	1755404.472	5423125.077	4022.22	9:39:12 a.m.
Penguin	Mo11	1755531.004	5423184.68	4035.3	9:41:05 a.m.
Penguin	Mo11	1755677.488	5423346.818	4048.38	9:42:58 a.m.
Penguin	Mo11	1755583.563	5423375.046	4068.98	9:45:56 a.m.
Penguin	Mo11	1755701.969	5423594.212	4090.74	9:49:04 a.m.
Penguin	Mo11	1755777.782	5423673.891	4103.24	9:50:52 a.m.
Penguin	Mo11	1755772.696	5423674.889	4116.32	9:52:45 a.m.
Penguin	Mo11	1755939.606	5424007.639	4155.56	9:58:24 a.m.
Penguin	Mo11	1756226.4	5424809.098	4234.61	10:09:47 a.m.
Penguin	Mo11	1756226.866	5424830.747	4246.41	10:11:29 a.m.
Penguin	Mo11	1756226.876	5424889.617	4258.22	10:13:11 a.m.
Penguin	Mo11	1756222.9	5424942.241	4270.02	10:14:53 a.m.
Penguin	Mo11	1756217.503	5424987.231	4281.83	10:16:35 a.m.
Penguin	Mo11	1756224.987	5425039.275	4293.63	10:18:17 a.m.
Penguin	Mo11	1756235.036	5425089.82	4305.44	10:19:59 a.m.
Penguin	Mo11	1756235.849	5425248.305	4318.52	10:21:52 a.m.
Penguin	Mo11	1756283.795	5425398.113	4331.71	10:23:46 a.m.
Penguin	Mo11	1756336.754	5425601.684	4344.79	10:25:39 a.m.
Penguin	Mo11	1756291.195	5425679.75	4357.99	10:27:33 a.m.
Penguin	Mo11	1756268.184	5425859.852	4384.14	10:31:19 a.m.
Penguin	Mo11	1756308.918	5426090.788	4397.11	10:33:11 a.m.
Penguin	Mo11	1756286.872	5426311.968	4423.26	10:36:57 a.m.
Penguin	Mo11	1756181.483	5426584.144	4449.54	10:40:44 a.m.
Penguin	Mo11	1756181.476	5426583.811	4462.62	10:42:37 a.m.
Penguin	Mo11	1756121.458	5426761.264	4479.28	10:45:01 a.m.
Penguin	Mo11	1756203.835	5427027.738	4494.44	10:47:12 a.m.
Penguin	Mo11	1756062.859	5426891.814	4507.75	10:49:07 a.m.
Penguin	Mo11	1756106.279	5426947.64	4520.72	10:50:59 a.m.
Penguin	Mo11	1756113.533	5427047.451	4533.8	10:52:52 a.m.
Penguin	Mo11	1756070.595	5427072.587	4549.77	10:55:10 a.m.
Penguin	Mo11	1756178.806	5427110.471	4565.74	10:57:28 a.m.
Penguin	Mo11	1756279.161	5427199.839	4592.01	11:01:15 a.m.
Penguin	Mo11	1756370.633	5427292.84	4605.09	11:03:08 a.m.
Penguin	Mo11	1756381.413	5427318.821	4618.17	11:05:01 a.m.
Penguin	Mo11	1756469.103	5427531.752	4644.33	11:08:47 a.m.
Penguin	Mo11	1756629.093	5427662.706	4662.38	11:11:23 a.m.
Penguin	Mo11	1756536.751	5427646.368	4675.58	11:13:17 a.m.
Penguin	Mo11	1756540.695	5427712.816	4688.66	11:15:10 a.m.
Penguin	Mo11	1756595.162	5427806.611	4714.81	11:18:56 a.m.
Penguin	Mo11	1756713.451	5427899.364	4727.89	11:20:49 a.m.
Penguin	Mo11	1756818.568	5428088.256	4754.4	11:24:38 a.m.
Penguin	Mo11	1757970.13	5429604.713	5153.01	12:22:02 p.m.
Penguin	Mo11	1758101.937	5429842.993	5192.13	12:27:40 p.m.
Penguin	Mo11	1758115.706	5429948.215	5205.21	12:29:33 p.m.
Penguin	Mo11	1758142.936	5430082.802	5218.4	12:31:27 p.m.
Penguin	Mo11	1758329.457	5430365.985	5235.07	12:33:51 p.m.
Penguin	Mo11	1758462.872	5430680.866	5345.02	12:49:41 p.m.
Penguin	Mo11	1758429.466	5430848.095	5360.3	12:51:53 p.m.
Penguin	Mo11	1758493.202	5430899.69	5372.45	12:53:38 p.m.
Penguin	Mo11	1758562.789	5430981.258	5385.53	12:55:31 p.m.
Penguin	Mo11	1758558.503	5430899.933	5398.61	12:57:24 p.m.
Penguin	Mo11	1758733.731	5430844.463	5424.42	1:01:07 p.m.
Penguin	Mo11	1757015.867	5427517.406	1270.6	3:02:58 a.m.
Penguin	Mo11	1756955.452	5427501.383	1298.26	3:06:57 a.m.
Penguin	Mo11	1756933.91	5427508.624	1312.15	3:08:57 a.m.
Penguin	Mo11	1756888.567	5427542.703	1341.44	3:13:10 a.m.
Penguin	Mo11	1756870.497	5427590.522	1355.44	3:15:11 a.m.
Penguin	Mo11	1756864.644	5427618.195	1369.44	3:17:12 a.m.
Penguin	Mo11	1756861.477	5427650.03	1383.45	3:19:13 a.m.
Penguin	Mo11	1756847.71	5427660.435	1397.45	3:21:14 a.m.
Penguin	Mo11	1756811.207	5427688.769	1411.34	3:23:14 a.m.
Penguin	Mo11	1756771.954	5427706.166	1439.24	3:27:15 a.m.
Penguin	Mo11	1756757.914	5427707.802	1453.24	3:29:16 a.m.
Penguin	Mo11	1756726.281	5427721.146	1481.02	3:33:16 a.m.
Penguin	Mo11	1756695.732	5427726.47	1494.91	3:35:16 a.m.
Penguin	Mo11	1756667.348	5427715.641	1510.19	3:37:28 a.m.
Penguin	Mo11	1756659.745	5427720.47	1525.23	3:39:38 a.m.
Penguin	Mo11	1756587.119	5427728.811	1567.25	3:45:41 a.m.
Penguin	Mo11	1756559.393	5427748.513	1595.25	3:49:43 a.m.
Penguin	Mo11	1756501.707	5427742.535	1623.26	3:53:45 a.m.
Penguin	Mo11	1756491.361	5427736.76	1637.27	3:55:46 a.m.
Penguin	Mo11	1756444.964	5427539.047	1818.06	4:21:48 a.m.
Penguin	Mo11	1756430.066	5427500.825	1831.94	4:23:48 a.m.
Penguin	Mo11	1756427.26	5427491.111	1845.95	4:25:49 a.m.
Penguin	Mo11	1756409.734	5427447.502	1859.84	4:27:49 a.m.
Penguin	Mo11	1756398.935	5427420.633	1873.73	4:29:49 a.m.
Penguin	Mo11	1756359.797	5427384.931	1887.62	4:31:49 a.m.
Penguin	Mo11	1756372.573	5427382.99	1901.5	4:33:49 a.m.
Penguin	Mo11	1756341.323	5427359.56	1915.39	4:35:49 a.m.
Penguin	Mo11	1756288.839	5427295.377	1943.29	4:39:50 a.m.
Penguin	Mo11	1756258.839	5427267.698	1957.18	4:41:50 a.m.
Penguin	Mo11	1756246.885	5427245.518	1971.06	4:43:50 a.m.
Penguin	Mo11	1756219.676	5427230.775	1984.95	4:45:50 a.m.
Penguin	Mo11	1756198.853	5427213.006	1998.84	4:47:50 a.m.
Penguin	Mo11	1756173.771	5427176.335	2012.73	4:49:50 a.m.
Penguin	Mo11	1756155.324	5427148.297	2026.62	4:51:50 a.m.
Penguin	Mo11	1756127.108	5427145.126	2040.51	4:53:50 a.m.
Penguin	Mo11	1756118.084	5427142.321	2054.4	4:55:50 a.m.
Penguin	Mo11	1756092.08	5427121.22	2068.29	4:57:50 a.m.
Penguin	Mo11	1756062.098	5427094.318	2082.29	4:59:51 a.m.
Penguin	Mo11	1756034.905	5427076.352	2096.18	5:01:51 a.m.
Penguin	Mo11	1756050.145	5427072.138	2110.07	5:03:51 a.m.
Penguin	Mo11	1756074.392	5427069.951	2123.96	5:05:51 a.m.
Penguin	Mo11	1756078.169	5427070.314	2137.85	5:07:51 a.m.
Penguin	Mo11	1756016.73	5427064.858	2151.97	5:09:53 a.m.
Penguin	Mo11	1755981.002	5427066.846	2165.86	5:11:53 a.m.
Penguin	Mo11	1755981.012	5427067.291	2179.75	5:13:53 a.m.
Penguin	Mo11	1755921.604	5427039.353	2193.63	5:15:53 a.m.
Penguin	Mo11	1755904.751	5427026.941	2207.52	5:17:53 a.m.
Penguin	Mo11	1755877.872	5427027.518	2221.41	5:19:53 a.m.
Penguin	Mo11	1755853.528	5427025.152	2235.3	5:21:53 a.m.
Penguin	Mo11	1755824.009	5427019.787	2250.12	5:24:01 a.m.
Penguin	Mo11	1755791.293	5427045.036	2264.12	5:26:02 a.m.
Penguin	Mo11	1755778.694	5427051.304	2278.82	5:28:09 a.m.
Penguin	Mo11	1755752.231	5427071.309	2292.82	5:30:10 a.m.
Penguin	Mo11	1755724.709	5427096.557	2306.83	5:32:11 a.m.
Penguin	Mo11	1755846.006	5425659.214	2483.8	5:57:40 a.m.
Penguin	Mo11	1755844.77	5425601.593	2498.03	5:59:43 a.m.
Penguin	Mo11	1755832.126	5425550.992	2512.04	6:01:44 a.m.
Penguin	Mo11	1755796.163	5425541.656	2540.05	6:05:46 a.m.
Penguin	Mo11	1755784.351	5425467.378	2554.28	6:07:49 a.m.
Penguin	Mo11	1755571.498	5424300.775	2716.09	6:31:07 a.m.
Penguin	Mo11	1755555.817	5424284.117	2731.02	6:33:16 a.m.
Penguin	Mo11	1755525.992	5424146.691	2745.37	6:35:20 a.m.
Penguin	Mo11	1755476.938	5424002.79	2760.76	6:37:33 a.m.
Penguin	Mo11	1755420.499	5423932.355	2775.23	6:39:38 a.m.
Penguin	Mo11	1755374.481	5423871.472	2790.51	6:41:50 a.m.
Penguin	Mo11	1755311.808	5423630.893	2836.11	6:48:24 a.m.
Penguin	Mo11	1755322.881	5423549.683	2851.39	6:50:36 a.m.
Penguin	Mo11	1755388.685	5423463.192	2870.25	6:53:19 a.m.
Penguin	Mo11	1755328.516	5422678.408	3096.53	7:25:54 a.m.
Penguin	Mo11	1755250.555	5422677.632	3113.66	7:28:22 a.m.
Penguin	Mo11	1755209.161	5422593.768	3131.94	7:31:00 a.m.
Penguin	Mo11	1755212.422	5422628.798	3146.18	7:33:03 a.m.
Penguin	Mo11	1755185.006	5422540.858	3176.85	7:37:28 a.m.
Penguin	Mo11	1755177.595	5422491.81	3192.13	7:39:40 a.m.
Penguin	Mo11	1755186.429	5422427.31	3206.37	7:41:43 a.m.
Penguin	Mo11	1755164.039	5422394.244	3220.37	7:43:44 a.m.
Penguin	Mo11	1755209.934	5422391.152	3235.65	7:45:56 a.m.
Penguin	Mo11	1755213.938	5422398.286	3250.93	7:48:08 a.m.
Penguin	Mo11	1755214.083	5422405.059	3266.2	7:50:20 a.m.
Penguin	Mo11	1755194.695	5422277.516	3285.3	7:53:05 a.m.
Penguin	Mo11	1755099.775	5422199.905	3302.66	7:55:35 a.m.
Penguin	Mo11	1754933.775	5422019.957	3332.29	7:59:51 a.m.
Penguin	Mo11	1754937.877	5421972.885	3346.87	8:01:57 a.m.
Penguin	Mo11	1755000.488	5421855.031	3362.15	8:04:09 a.m.
Penguin	Mo11	1755097.454	5421789.757	3376.85	8:06:16 a.m.
Penguin	Mo11	1755115.231	5421787.267	3392.13	8:08:28 a.m.
Penguin	Mo11	1755234.515	5422049.184	3558.8	8:32:28 a.m.
Penguin	Mo11	1755204.173	5422121.809	3572.8	8:34:29 a.m.
Penguin	Mo11	1755192.674	5422183.035	3586.81	8:36:30 a.m.
Penguin	Mo11	1755168.05	5422225.547	3600.81	8:38:31 a.m.
Penguin	Mo11	1755152.614	5422278.86	3614.81	8:40:32 a.m.
Penguin	Mo11	1755138.678	5422343.581	3629.17	8:42:36 a.m.
Penguin	Mo11	1755099.356	5422297.77	3647.92	8:45:18 a.m.
Penguin	Mo11	1755118.152	5422221.505	3665.05	8:47:46 a.m.
Penguin	Mo11	1755185.378	5422198.075	3681.25	8:50:06 a.m.
Penguin	Mo11	1755266.322	5422162.465	3696.41	8:52:17 a.m.
Penguin	Mo11	1755204.202	5422123.141	3711.69	8:54:29 a.m.
Penguin	Mo11	1755236.009	5422119.017	3726.27	8:56:35 a.m.
Penguin	Mo11	1755182.434	5421943	3740.28	8:58:36 a.m.
Penguin	Mo11	1755155.786	5421769.516	3819.21	9:09:58 a.m.
Penguin	Mo11	1755159.13	5421808.432	3831.02	9:11:40 a.m.
Penguin	Mo11	1756920.425	5428246.228	4780.56	11:28:24 a.m.
Penguin	Mo11	1756957.684	5428314.845	4793.63	11:30:17 a.m.
Penguin	Mo11	1756992.543	5428388.734	4806.13	11:32:05 a.m.
Penguin	Mo11	1757006.141	5428428.65	4817.94	11:33:47 a.m.
Penguin	Mo11	1756992.831	5428460.26	4830.21	11:35:33 a.m.
Penguin	Mo11	1756990.839	5428488.294	4842.01	11:37:15 a.m.
Penguin	Mo11	1757017.864	5428556.354	4853.82	11:38:57 a.m.
Penguin	Mo11	1757001.886	5428584.69	4865.63	11:40:39 a.m.
Penguin	Mo11	1757003.854	5428617.637	4877.43	11:42:21 a.m.
Penguin	Mo11	1757010.43	5428627.269	4889.24	11:44:03 a.m.
Penguin	Mo11	1757007.769	5428678.643	4901.04	11:45:45 a.m.
Penguin	Mo11	1757001.703	5428696.546	4912.85	11:47:27 a.m.
Penguin	Mo11	1756994.022	5428756.026	4936.57	11:50:52 a.m.
Penguin	Mo11	1757077.425	5428768.997	4949.65	11:52:45 a.m.
Penguin	Mo11	1757357.87	5428907.886	4979.28	11:57:01 a.m.
Penguin	Mo11	1757374.088	5428944.856	4992.36	11:58:54 a.m.
Penguin	Mo11	1757580.098	5429132.332	5018.98	12:02:44 p.m.
Penguin	Mo11	1757635.806	5429162.447	5032.06	12:04:37 p.m.
Penguin	Mo11	1757656.905	5429254.404	5045.14	12:06:30 p.m.
Penguin	Mo11	1757698.167	5429267.505	5058.22	12:08:23 p.m.
Penguin	Mo11	1757749.555	5429279.942	5071.3	12:10:16 p.m.
Penguin	Mo11	1757735.053	5429318.355	5084.38	12:12:09 p.m.
Penguin	Mo11	1757832.1	5429430.657	5097.45	12:14:02 p.m.
Penguin	Mo11	1757832.816	5429463.63	5113.77	12:16:23 p.m.
Penguin	Mo11	1758761.336	5430818.868	5439.7	1:03:19 p.m.
Penguin	Mo11	1758767.592	5430694.549	5480.9	1:09:15 p.m.
Penguin	Mo11	1758795.563	5430512.997	5534.03	1:16:54 p.m.
Penguin	Mo11	1758718.042	5430474.924	5554.63	1:19:52 p.m.
Penguin	Mo11	1758684.312	5430511.648	5578.24	1:23:16 p.m.
Penguin	Mo11	1758679.72	5430535.518	5590.05	1:24:58 p.m.
Penguin	Mo11	1758694.559	5430570.294	5601.85	1:26:40 p.m.
Penguin	Mo11	1758691.141	5430590.363	5613.66	1:28:22 p.m.
Penguin	Mo11	1758724.555	5430596.742	5637.27	1:31:46 p.m.
Penguin	Mo11	1758719.779	5430612.175	5649.07	1:33:28 p.m.
Penguin	Mo11	1758723.91	5430628.635	5660.88	1:35:10 p.m.
Penguin	Mo11	1758852.572	5430544.409	5686.23	1:38:49 p.m.
Penguin	Mo11	1758895.679	5430411.288	5699.31	1:40:42 p.m.
Penguin	Mo11	1758943.109	5430299.62	5725.58	1:44:29 p.m.
Penguin	Mo11	1759070.689	5430166.318	5751.16	1:48:10 p.m.
Penguin	Mo11	1759180.187	5430087.724	5776.97	1:51:53 p.m.
Penguin	Mo11	1759194.924	5430060.299	5801.97	1:55:29 p.m.
Penguin	Mo11	1759294.095	5429973.377	5829.05	1:59:23 p.m.
Penguin	Mo11	1759303.877	5429953.169	5844.56	2:01:37 p.m.
Penguin	Mo11	1759301.003	5429940.57	5858.33	2:03:36 p.m.
Penguin	Mo11	1759300.98	5429882.144	5872.22	2:05:36 p.m.
Penguin	Mo11	1759365.622	5429852.737	5900.46	2:09:40 p.m.
Penguin	Mo11	1759475.291	5429839.67	5928.82	2:13:45 p.m.
Penguin	Mo11	1759524.648	5429873.799	5943.29	2:15:50 p.m.
Penguin	Mo11	1759548.108	5429777.981	5958.33	2:18:00 p.m.
Penguin	Mo11	1759549.391	5429779.175	5973.15	2:20:08 p.m.
Penguin	Mo11	1759514.113	5429626.552	5988.19	2:22:18 p.m.
Penguin	Mo11	1759529.506	5429686.418	6002.55	2:24:22 p.m.
Penguin	Mo11	1759536.361	5429765.909	6018.17	2:26:37 p.m.
Penguin	Mo11	1755725.415	5427129.531	2320.83	5:34:12 a.m.
Penguin	Mo11	1755420.01	5423193.833	2902.43	6:57:57 a.m.
Penguin	Mo11	1755337.523	5422801.952	2964.58	7:06:54 a.m.
Penguin	Mo11	1755378.162	5422791.751	2979.86	7:09:06 a.m.
Penguin	Mo11	1755380.221	5422766.716	3007.87	7:13:08 a.m.
Penguin	Mo11	1755372.192	5422810.095	3021.87	7:15:09 a.m.
Penguin	Mo11	1755359.511	5422874.79	3035.88	7:17:10 a.m.
Penguin	Mo11	1755337.665	5422867.26	3051.74	7:19:27 a.m.
Penguin	Mo11	1755336.635	5422881.722	3074.31	7:22:42 a.m.
Penguin	Mo11	1755188	5421784.489	3407.18	8:10:38 a.m.
Penguin	Mo11	1755173.661	5421771.578	3421.18	8:12:39 a.m.
Penguin	Mo11	1755233.745	5421891.919	3436.46	8:14:51 a.m.
Penguin	Mo11	1755260.019	5421926.567	3451.74	8:17:03 a.m.
Penguin	Mo11	1755070.317	5422016.262	3467.13	8:19:16 a.m.
Penguin	Mo11	1755241.057	5422053.709	3482.41	8:21:28 a.m.
Penguin	Mo11	1755296.284	5422068.188	3497.69	8:23:40 a.m.
Penguin	Mo11	1755185.368	5422017.579	3512.96	8:25:52 a.m.
Penguin	Mo11	1755295.264	5422079.207	3530.79	8:28:26 a.m.
Penguin	Mo11	1755228.938	5422027.199	3544.79	8:30:27 a.m.
Penguin	Mo11	1758217.009	5430313.338	5250.35	12:36:03 p.m.
Penguin	Mo11	1758276.713	5430295.489	5262.62	12:37:49 p.m.
Penguin	Mo11	1758271.237	5430394.354	5275.69	12:39:42 p.m.
Penguin	Mo11	1758296.549	5430382.807	5289.12	12:41:38 p.m.
Penguin	Mo11	1758321.73	5430542.429	5302.2	12:43:31 p.m.
Penguin	Mo11	1758348.153	5430520.305	5315.28	12:45:24 p.m.
Penguin	Mo12	1757153.655	5430226.201	2385.88	5:43:34 a.m.
Penguin	Mo12	1757081.578	5430024.381	2411.46	5:47:15 a.m.
Penguin	Mo12	1757085.797	5429924.767	2420.25	5:48:31 a.m.
[truncated: 9,183 more rows]
